# Supplementary material for: Actin-driven chromosome clustering facilitates fast and complete chromosome capture in mammalian oocytes
Source: Nat Cell Biol. 2023 Feb 2;25(3):439–52. doi: 10.1038/s41556-022-01082-9 (PMC10014578; doi:10.1038/s41556-022-01082-9)
Supplement: Supplementary file 11 — Supplementary Table 1. Ages of human oocyte donors for data in Fig. 1 and Extended Data Fig. 1a. Supplementary Table 2. Ages of human oocyte donors for data in Figs. 4b and 8b and Extended Data Figs. 3b and 4b. [file 41556_2022_1082_MOESM11_ESM.xlsx]

## Sheet: Table 1
	Table 1. Ages of human oocyte donors for data in Figure 1 and Extended Data Figure 1a.
	Oocyte Donor	Donor’s age	Number of oocytes donated
	Donor 1	32	2
	Donor 2	23	1
	Donor 3	24	1
	Donor 4	29	1
	Donor 5	34	1
	Donor 6	36	1
	Donor 7	38	1
	Donor 8	28	2
	Donor 9	30	1
	Donor 10	37	2
	Donor 11	32	1
	Donor 12	33	1
	Donor 13	39	1
	Donor 14	31	1
	Donor 15	36	1
	Donor 16	40	1
	Donor 17	28	1
	Donor 18	39	1
	Donor 19	32	2
	Donor 20	37	1
	Donor 21	31	1
	Donor 22	35	1
	Donor 23	34	1
	Donor 24	35	1
	Donor 25	35	1
	Donor 26	36	1
	Donor 27	36	1
	Donor 28	35	2
	Donor 29	35	1
	Donor 30	24	1

## Sheet: Table 2
	Table 2. Ages of human oocyte donors for data in Figures 4b, 8b and Extended Data Figures 3b, 4b.
	Oocyte Donor	Donor’s age	Number of oocytes donated
	Donor 1	27	1
	Donor 2	35	2
	Donor 3	44	1
	Donor 4	31	1
	Donor 5	40	2
	Donor 6	33	1
	Donor 7	33	2
	Donor 8	32	1
	Donor 9	31	1
	Donor 10	35	2
	Donor 11	unknown	4
	Donor 12	37	1
	Donor 13	39	1
	Donor 14	43	1
	Donor 15	30	1
	Donor 16	26	1
	Donor 17	32	1
	Donor 18	42	1
	Donor 19	32	1
	Donor 20	33	1
	Donor 21	42	4
	Donor 22	32	1
	Donor 23	32	1
	Donor 24	36	1
	Donor 25	26	4
	Donor 26	31	2
	Donor 27	39	1
	Donor 28	29	1
	Donor 29	29	1
	Donor 30	40	1
	Donor 31	37	1
	Donor 32	29	1
	Donor 33	40	1
	Donor 34	33	4
	Donor 35	33	1
	Donor 36	34	1
	Donor 37	38	1
	Donor 38	30	1
	Donor 39	38	1
