# Supplementary material for: Actin-driven chromosome clustering facilitates fast and complete chromosome capture in mammalian oocytes
Source: Nat Cell Biol. 2023 Feb 2;25(3):439–52. doi: 10.1038/s41556-022-01082-9 (PMC10014578; doi:10.1038/s41556-022-01082-9)
Supplement: Source Data Fig. 1 — Statistical source data. [file 41556_2022_1082_MOESM12_ESM.xlsx]

## Sheet: Figure 1b
Figure 1b
	Data set: Volume of the convex hull enclosing all chromosomes (µm3)
	Time (min after NEBD)	Human oocyte 1	Human oocyte 2	Human oocyte 3	Human oocyte 4	Human oocyte 5	Human oocyte 6	Human oocyte 7	Human oocyte 8	Human oocyte 9	Human oocyte 10	Human oocyte 11	Human oocyte 12	Human oocyte 13	Human oocyte 14	Human oocyte 15	Human oocyte 16	Human oocyte 17	Human oocyte 18	Human oocyte 19	Human oocyte 20	Human oocyte 21	Human oocyte 22	Human oocyte 23	Human oocyte 24	Human oocyte 25	Human oocyte 26	Human oocyte 27	Human oocyte 28	Human oocyte 29	Human oocyte 30	Human oocyte 31	Human oocyte 32	Mean
	0	1938.9	942.67	1199.66	1455.1	1246.38	1251.94	747.399	613.398	1252.08	727.619	3005.1	1066.12	1603.89	2651.09	1357.33	1290.32	1850.95	15130.1	7813.01	3020.91	10226.1	6993.53	2908.9	5552.83	1181.46	2416.78	1483.49	5444.29	2485.43	2944.06	4391.35	8674.95	3277.1
	10	2109.79	381.093	883.496	469.597	586.418	784.721	547.061	502.006	563.104	222.314	1079.23	536.496	1448.62	1771.08	389.95	328.778	1232.18	16397.8	2982.42	3476.84	5498.59	7632.93	2908.9	4663.36	1294.67	2192.56	661.147	3147.75	1684.63	2331.74	2606.99	9425.23	2523.17
	20	951.465	284.737	460.451	388.335	378.08	770.181	367.118	464.947	429.23	218.385	895.715	382.262	787.583	335.954	440.115	273.61	622.768	5912.06	1649.42	1759.58	811.242	972.515	2220.04	5552.83	347.804	1022.27	513.904	303.333	657.416	524.976	610.399	2019.36	1041.5
	30	492.498	311.742	397.561	330.973	364.987	432.524	300.988	483.319	409.559	251.107	685.904	386.721	732.053	267.783	354.084	265.058	643.198	3843.05	1173.1	1144.16	1019.94	841.554	1027.95	512.945	305.61	367.768	463.517	267.701	800.401	446.635	528.755	1500.78	667.31
	40	491.609	299.845	420.305	309.71	393.235	392.907	409.705	451.5	420.467	227.084	617.084	376.294	683.024	236.216	388.083	232.56	972.688	3933.18	1337.52	909.438	957.862	642.485	907.508	470.587	354.273	226.331	521.746	242.074	702.695	383.049	466.628	1376.29	648.562
	50	445.462	336.239	380.949	300.577	395.549	374.182	346.2	460.577	262.261	245.758	497.181	360.272	494.14	176.731	320.998	268.097	871.81	3503.94	1174.52	999.257	715.609	554.626	879.583	449.563	cell moves outside the image plane	210.318	403.371	230.733	761.93	323.329	513.449	1058.34	590.824
	60	415.363	295.02	403.93	284.231	437.456	273.242	350.85	443.149	238.529	313.671	593.666	359.105	495.191	211.52	311.368	171.169	700.756	3202.67	1119.57	1177.83	705.397	688.532	818.518	416.325		257.773	343.986	223.361	811.685	274.893	530.888	657.076	565.378
	70	391.618	337.959	327.461	300.058	416.926	412.733	314.62	441.353	428.783	351.076	598.285	346.352	511.382	230.297	295.772	257.28	685.944	2781.25	1060.04	921.277	807.807	501.22	806.918	432.887		187.894	365.065	218.816	1025.22	253.518	517.043	914.065	562.61
	80	382.658	278.268	297.355	282.55	413.862	330.216	348.15	411.493	375.635	340.3	618.705	351.095	472.631	276.396	305.372	159.314	618.678	2589.72	884.112	976.17	785.298	452.848	780.133	415.291		205.622	354.169	229.166	762.354	254.337	489.778	1029.89	531.341
	90	369.687	324.139	344.804	294.239	390.527	339.71	294.671	417.793	260.58	219.994	587.425	346.031	561.859	230.654	294.267	235.417	589.846	2405.5	1089.42	884.273	542.471	417.568	747.951	363.729		292.925	364.084	218.716	661.123	264.462	441.312	886.928	505.874
	100	376.855	317.734	333.46	275.632	398.032	313.947	321.131	446.582	193.552	256.415	672.553	352.224	596.637	214.816	271.015	228.095	581.59	2384.03	1121.98	900.914	358.894	393.083	766.296	323.315		187.788	341.152	229.274	661.35	221.085	434.22	941.728	497.27
	110	361.872	314.222	255.407	264.944	432.799	392.009	321.047	457.665	305.239	248.23	531.761	458.316	410.284	234.682	268.936	259.247	574.978	2312.19	924.527	1035.23	293.626	351.835	793.856	341.957		261.041	405.419	203.127	414.592	240.778	482.27	1104.43	492.146
	120	339.966	326.224	262.267	291.135	391.128	308.948	318.014	437.552	325.199	232.888	603.422	451.21	481.515	245.479	274.031	210.453	493.356	2081.13	1026.28	958.703	431.105	339.899	753.063	399.961		273.722	351.399	196.402	298.309	234.731	480.395	995.904	477.864

## Sheet: Figure 1c
Figure 1c
	Data set: Average chromosome clustering speed (μm/min)
	Sample	0-30 min after NEBD	30-50 min after NEBD	50-70 min after NEBD
	Human oocyte 1	0.235223	-0.10364	-0.02831
	Human oocyte 2	-0.0479	0.13199	0.023225
	Human oocyte 3	0.08441	-0.14142	0.0164
	Human oocyte 4	0.134607	0.039985	0.02059
	Human oocyte 5	0.03897	0.05723	-0.07299
	Human oocyte 6	0.251267	-0.04485	-0.08996
	Human oocyte 7	0.12777	-0.10788	0.00051
	Human oocyte 8	0.01196	0.013335	0.00023
	Human oocyte 9	0.124293	0.170167	-0.17017
	Human oocyte 10	0.125237	0.053069	-0.1488
	Human oocyte 11	0.158903	-0.02339	-0.01681
	Human oocyte 12	0.35083	0.12465	0.00041
	Human oocyte 13	0.04968	0.164395	-0.08166
	Human oocyte 14	0.351743	0.129644	-0.21596
	Human oocyte 15	0.175777	0.02851	0.04258
	Human oocyte 16	0.151587	0.007215	0.00759
	Human oocyte 17	0.163923	0.103335	-0.19556
	Human oocyte 18	0.365033	0.03265	-0.00666
	Human oocyte 19	0.52033	-0.0432	-0.03477
	Human oocyte 20	0.570413	-0.05796	0.21239
	Human oocyte 21	0.797817	0.02989	-0.02276
	Human oocyte 22	0.685013	0.19151	-0.00972
	Human oocyte 23	0.404693	0.012275	-0.04166
	Human oocyte 24	0.580233	0.10869	-0.00131
	Human oocyte 25	0.251023
	Human oocyte 26	0.57926	-0.07941	0.09533
	Human oocyte 27	0.025847	0.015685	0.06611
	Human oocyte 28	0.549147	-0.03409	0.03151
	Human oocyte 29	0.427947	0.11449	-0.02846
	Human oocyte 30	0.259697	0.09309	0.040185
	Human oocyte 31	0.403773	-0.11191	0.087885
	Human oocyte 32	0.432167	0.07528	0.07317
	Human oocyte 33	0.158533	0.01557	0.00239
	Human oocyte 34	0.04432	0.01913	-0.01282
	Human oocyte 35	0.084723	0.05063	-0.10962

## Sheet: Figure 1d
Figure 1d
	Data set: Percentage of human oocytes with fully clustered chromosomes
	Cluster forms	Cluster doesn't form	n =
	88.5714	11.4286	35
