# Supplementary material for: Actin-driven chromosome clustering facilitates fast and complete chromosome capture in mammalian oocytes
Source: Nat Cell Biol. 2023 Feb 2;25(3):439–52. doi: 10.1038/s41556-022-01082-9 (PMC10014578; doi:10.1038/s41556-022-01082-9)
Supplement: Source Data Fig. 2 — Statistical source data. [file 41556_2022_1082_MOESM13_ESM.xlsx]

## Sheet: Figure 2b
Figure 2b
	Data set 1: Spindle volume in oocytes expressing RanWT (μm3)
	Time (h after NEBD)	Oocyte #1	Oocyte #2	Oocyte #3	Oocyte #4	Oocyte #5	Oocyte #6	Oocyte #7	Oocyte #8	Oocyte #9	Oocyte #10	Oocyte #11	Oocyte #12	Oocyte #13	Oocyte #14	Oocyte #15	Oocyte #16	Oocyte #17	Oocyte #18	Oocyte #19	Oocyte #20	Oocyte #21	Oocyte #22	Oocyte #23	Oocyte #24	Oocyte #25	Oocyte #26	Oocyte #27
	0	0	0	0	0	0	0	0	0	0	0	0	0	0	0	0	0	0	0	0	0	0	0	0	0	0	0	0
	0.166667	0	0	0	0	0	0	0	0	0	0	0	0	0	0	0	0	0	0	0	0	0	0	0	0	0	0	0
	0.333333	0	0	0	0	0	0	0	0	0	0	0	0	0	0	0	0	0	0	0	0	0	0	0	0	0	0	0
	0.5	0	0	0	0	0	0	0	0	0	0	0	0	0	0	0	0	0	0	0	0	0	0	309.349	0	0	0	0
	0.666667	3494.65	1204.03	1776.15	0	1420.64	0	0	1272.84	2555.23	1566.66	0	580.872	0	780.538	0	0	0	78.6027	0	1998.47	0	1234.06	550.537	145.601	0	0	0
	0.833333	3081.1	1201.21	1562.46	0	979.584	1847.97	1393.53	1486.07	1174.06	689.247	0	1282.4	0	1327.51	260.361	1285.77	0	1018.86	0	2511.36	0	2030.06	364.639	658.331	0	2638.86	0
	1	2387.55	1049	2542.82	1031.09	1212.71	1028.67	1220.86	1464.94	1157.82	1285.6	582.742	1607.44	1316.1	1499.26	802.596	1120.55	0	1341.43	0	2323.17	0	1644.98	690.703	980.073	2042.01	3694.82	908.813
	1.16667	1755.98	848.386	2146.18	953.736	2343.04	1133.47	2768.8	1480.24	1904.26	1287.93	633.374	1760.05	1725.08	1541.59	1014.76	1351.24	2786.09	1415.8	0	1992.61	1571.48	1061.38	1208.4	1520.54	1617.03	2373.95	1330.09
	1.33333	1566.15	1577.89	1731.27	1734.92	1770.2	1847.62	2047.09	1297.5	1445.35	1314.09	665.691	1403.94	2501.15	1387.09	1184.27	1131.09	1826.18	1419.95	0	1975.72	2522.43	1276.34	1490.97	2196.74	1811.8	2059.76	1014.53
	1.5	1534.71	1785.37	1475.27	2066.28	1865.02	1927.21	1881.69	1501.2	1409.42	1489.32	1144.56	1576.43	2265.87	1394.68	1679.38	1169.4	1843.08	1164.26	469.736	2042.83	2632.14	1288.8	2093.56	2880.06	3030.1	2050.55	1078.14
	1.66667	1771.7	1945.96	1597.95	1659.6	1835.55	2091.67	2128.91	1607.32	1594.18	1718.21	1257.95	1602.94	2205.14	1509.46	2146.71	1786.18	2108.82	1710.14	1203.7	2215.05	2613.26	1381.1	2805.8	3317.44	3104.8	2111.53	1345.4
	1.83333	2048.76	2222.17	1865.12	1687.9	1639.94	2409.32	2592.08	1744.75	1814.03	2052.43	1142.19	1765.94	2269.19	1575.45	2066.66	2222.93	2530.18	1871.43	2451.39	2526.88	2527.92	1574.21	3564.36	4002.43	3393.63	2324.75	1432.69
	2	2510.94	2475.96	2223.76	1638.29	2046.98	2657.17	2968.73	1714.21	2066.9	2224.21	1159.82	2079.32	2336.6	1644.23	2136.01	1247.97	2608.33	1579.02	2623.46	2942.07	2827.06	1720.29	4195.47	4671.6	3423.47	2741.97	1279.22
	2.16667	2911.72	2718.18	2545.2	1787.55	2557.13	3243.59	3273.5	2026.59	2118.78	2669.52	1192.1	2382.33	2419.11	1579.41	2243.16	1655.91	2782.96	1823.16	3465.9	3451.49	3046.43	1937.05	4691.63	4973.38	3918.12	3121.91	1341.57
	2.33333	3303	3092.82	2547.36	2138.44	2923.81	3984.28	3801.5	2105.2	2164.92	2792.9	1449.74	2471.98	2637.53	1756.16	2684.29	1736.09	2952.95	2194.5	3953.01	3981.33	3663.29	2394.49	5019.93	5403.72	4247.81	3357.4	1606
	2.5	3696.65	3424.56	2443.84	2274.27	2774.17	4080.79	4073.35	2445.16	2457.87	3120.79	1554.66	2453.26	2593.2	1820.86	2927.11	2027.35	3098.05	2526.26	3990.66	4509.68	4132.16	2541.1	5314.24	5596.59	4644.54	3827.35	1759.34
	2.66667	3937.24	3808.22	2706.19	2585.03	2905.51	4815.92	4059.79	3009.67	2571.06	3187.79	1634.37	2564.47	2471.46	1956.18	2960.65	2207.81	3464.73	2581.68	4091.06	4868.43	4552.41	2864.54	5631.72	5846.96	4750.21	4281.43	1969.27
	2.83333	3916	4014.16	2756.24	2695.87	2770.2	5111.94	4202.16	3422.43	2683.99	3149.37	1785.1	2636.97	2400.4	1999.23	3279.36	2163.49	3879.17	2589.26	4185.08	5019.81	5027.61	2906.13	5856.82	6228.87	5239.52	4483.32	2271.3
	3	3877.52	4094.83	2727.2	2877.7	2964.36	3729.13	4380.01	3913.69	2904.29	3210.7	1837.79	2894.76	2384.22	2167.63	3592.92	2278.05	4406.5	2700.26	4154.86	5219.79	5344.21	3062.11	6037.12	6506.09	4545.37	4550.28	2716.31
	3.16667	3885.12	4098.59	2865.97	2991.2	3172	3384.19	4418.19	4058.5	3040.14	3273.12	2022.92	3263.28	2465.74	2253.79	3754.94	2318.38	4619.64	2790.71	4270.46	5348.83	5785.34	3310.48	6453.63	6618.09	4237	4349.28	2831.3
	3.33333	3872.95	4161.02	2978.25	3138.14	3168.35	3269.68	4546.99	3978.32	3161.86	3412.81	2215.93	3502	2518.4	2434.74	3884.76	2390.21	4789.02	3119.08	4810.35	5113.98	5911.54	3389.84	6755.08	6703.52	4261.98	4808.79	3153.69
	3.5	4074.66	4240.23	3023.38	3255.71	3002.75	3358.18	4397.52	4072.59	3270.75	3532.16	2199.02	3724.43	2476.63	2515.18	3965.56	2477	4722.52	3225.21	5067.07	4999.87	5724.6	3491.64	7336.52	6879.94	3755.97	4960.84	3260.81
	3.66667	4109.96	4412.64	3110.47	3339.98	2997.13	3409.84	4467	4038.71	3305.19	3521.54	2390.45	3811.75	2477.22	2690.15	3874.12	2628.84	4661.29	3462.29	4645.62	4863.61	5727.28	3529.42	7624.16	5989.38	3683.61	5044.35	3462.31
	3.83333	4162.63	4506.65	3269.56	3387.22	2937.72	3484.22	4551.79	4038.15	3378.59	3632.3	2298.44	3714.63	2641.66	2724.07	3827.76	2695.2	4668.62	3618.66	3770.39	4747.82	5591.71	3599.78	7818.04	5481	4142.32	5227.33	3704.26
	4	4150.47	4648.39	3281.98	3375.89	2958.41	3612.42	4507.23	4150.59	3428.3	3646.99	2472.02	3656.57	2701.98	2763.89	3835.12	2676.63	4838.06	3591.07	3768.71	4739.72	5604.86	3751.59	7913.99	4613.7	3911.88	5432.89	3827.4
	4.16667	4261.38	4680.68	3333.81	3468.87	3074.58	3480.49	4266.85	4121.64	3422.27	3681.89	2575.47	3726.94	2598.17	2914.52	3857.22	2727.06	4902.75	3622.59	3954.18	4635.44	5552.66	3872.5	7988.69	3037.03	4008.67	5463.91	4058.52
	4.33333	4360.81	4468.27	3334.07	3517.96	3138.26	3471.06	4192.5	4194.7	3465.33	3681.16	2543.26	3787.41	2487.66	3005.3	3794.6	2746.59	4964.33	3359.89	4191.04	4661.34	5614.61	3903.52	7931.91	5424.02	4100.59	5335.45	4219.87
	4.5	4364.12	4673.95	3476.78	3430.69	3134.12	3590.73	4189.87	4165.45	3467.13	3699.07	2622.35	3840.67	2488.52	3143.11	3909.39	2883.86	4971.43	3234.32	4177.16	4666.46	5544.18	3977.47	8009.56	5906.68	4017.63	5052.49	4193.22
	4.66667	4374.11	4753.41	3534.06	3444.08	3233.45	3455.51	4452.41	4070.89	3506.9	3752.45	2699.85	3851.85	2687.36	3284.72	3808.17	2893.99	4961.41	3137.05	4195.3	4681.38	5552.08	4116.49	7924.48	5827.99	4023.4	4463.33	4309.15
	4.83333	4393.71	4710.27	3600.4	3537.02	3213.69	3356.22	4492.74	4115.51	3543.73	3698.19	2796.13	3896.68	2881.3	3250.37	3891.72	2904.44	5038.78	3390.31	4342.41	4717.33	5512.4	4085.49	7828.11	5651.65	4120.04	4135.77	4471.86
	5	4448.51	4615.65	3576.85	3420.41	3373.71	3139.17	4561	4152.4	3493.87	3708.69	2999.01	3990.63	2969.18	3347.67	3875.69	2851.48	4914.68	3899.48	4393.54	4821.06	5523.78	4099.27	7810.08	5609.35	3630.66	4293.89	4412.3
	5.16667	4402.53	4683.46	3654.74	3443.91	3355.85	3323.39	4633.93	4000.53	3475.46	3721.31	3294.09	4024.82	2902.61	3476.57	3939.43	2919.33	4782.14	4134.77	4345.79	4972.57	5456.86	4073.37	7722.24	5371.06	3469.93	4389.62	4383.31
	5.33333	4440.02	4644.79	3640.38	3356.87	3394.85	3295.46	4621.08	4189.35	3451.06	3701.14	3274.14	4079.76	2852.36	3475.05	3888.95	2824.3	4622.24	4203.73	4461.49	5179.82	5468.18	4119.42	7792.04	5138.54	3521.88	4309.44	4224.3
	5.5	4469.11	4838.51	3633.7	3339.63	3449.31	3431.23	4551.03	4202.75	3477.4	3731.75	3202.91	4143.18	2788.77	3542.3	3911.67	2887.53	4689.73	4192.82	4431.44	5114.22	5413.27	3922.26	7640.58	4823.29	3464.05	4168.04	4209.28
	5.66667	4479.47	4720.79	3708.06	3326.72	3361.42	3226.4	4863.08	4347.84	3574.04	3721.09	3193.05	4107.34	2760.22	3609.52	3860.47	2861.56	4583.89	4262.29	4805.99	5135.62	5456.01	3929.85	7495.09	4618.95	3323.96	4129.82	4182.97
	5.83333	4494.64	4669.21	3701.07	3229.33	3338.25	3330.46	4955.09	4343.84	3420.84	3657.6	3245.19	4075.87	2759.48	3584.09	3784.52	2884.7	4586.28	4118.76	4683.07	5163.2	5350.96	3968.22	7450.64	4477.36	3263.85	4011.18	4186.5
	6	4385.79	4655.43	3716.28	3251.96	3309.7	3138.46	4558.42	4584.96	3491.07	3600.57	3157.92	4096.83	2891.93	3617.87	3714.44	2845.38	4530.03	4131.01	4702.5	5138	5379.79	3929.35	7176.12	4374.77	2796.66	3991.97	4238.99
	6.16667	4360.42	4445.06	3736.76	3277.65	3277.96	3083.73	4660.94	4586.29	3493.01	3677.01	3174.5	4103.19	2824.04	3657.15	3711.32	2899.33	4534.56	4147.35	4530.95	5136.64	5388.36	3870.56	7066.37	4250.01	2889.26	4000.23	4308.22
	6.33333	4341.48	4568.94	3686.64	3248.94	3293.8	3243.38	4804.6	4291.82	3413.15	3635.65	3165.22	4026.27	2810.64	3669.56	3707.01	2859.35	4463.25	4172.55	4094.15	4981.4	5358.92	3945.3	6819.84	4139.45	2903.03	4033.51	4254.07
	6.5	4408.42	4848.09	3747.19	3198	3052.15	3205.88	4663.73	4434.87	3475.02	3585.14	3149.2	4099.62	2930.46	3734.33	3679.14	2820.29	4389.48	4131.86	4367.45	5060.79	5416.39	3930.74	6819.72	3854.63	2842.91	4132.4	4110.54
	6.66667	4379.85	4707.05	3695.6	3295.26	3460.98	3418.96	4805.01	4326.89	3413.2	3574.49	3076.2	4033.48	2784.01	3713.57	3645.01	2779.71	4306.29	4087.56	4083.02	4994.27	5337.28	3853.54	6650.42	3932.65	2836.67	4116.68	4039.13
	6.83333	4298.03	4595.09	3658.07	3251.5	3062.43	3129.18	4978.79	4211.21	3375.17	3608.15	3259.66	3980.22	2888.2	3722.26	3695.74	2746.84	4331.33	4132.29	3982.04	4691.82	5250.01	3885.38	6617.09	4018.16	2902.95	3856.71	4106.31
	7	4407.36	4811.07	3662.65	3245.85	3173.4	3144.26	4777.66	4202.44	3362.93	3583.49	3058.95	3939.37	3005.6	3739.65	3656.26	2762.78	4297.95	4217.14	4043.06	4535.06	5271.23	3763.26	6499.46	4247.11	2738.72	4120.39	4122.12
	7.16667	4337.7	4769.39	3689.27	3246.2	3140.83	3242.58	4546.34	4270.74	3252.82	3524.99	3069.49	3923.46	2967.07	3726.8	3610.37	2835.05	4299.82	4274.05	4218.38	4361.41	5188.06	3764.87	6505.12	4261.28	2716.92	4180.64	4173.04
	7.33333	4229.83	4907.78	3716.45	3197.81	2912.87	3117.94	4415.8	4339	3324.41	3513.84	2921.86	3933.28	3074.9	3684.15	3573.37	2717	4330.63	4146.89	4511.33	4346.69	5169.6	3773.94	6446.27	4284	2617.85	4030.22	4116.8
	7.5	4129.99	4828.59	3707.48	3215.22	3204.14	3091.12	4090.63	4372.71	3307.42	3470.18	3105.42	3879.52	3120.41	3759.44	3517.84	2740.91	4370.2	4092.26	4275.95	4283.25	5109.36	3675.11	6368.48	4504.79	2637.6	3940.9	4060.06
	7.66667	4026.07	4641.51	3754.54	3229.18	3249.46	2947.98	3683.31	4397.8	3356.43	3417.76	2982.45	3747.31	3150.23	3801.37	3510.85	2868.94	4170.11	4058.18	4001.86	4310.01	5136.08	3722.54	6328.51	4653.4	2550.31	3999.53	4156.39
	7.83333	4108.13	4627.8	3775.76	3110.83	3016.92	2790.75	3625.3	4095.01	3316.86	3397.64	2847.29	3748.54	3109.04	3788.84	3497.74	2785.99	4061.27	4039.68	4205.18	4256.88	5081.77	3722.04	6256.56	4914.35	2562.58	3869.84	4169.43
	8	4034.54	4491.81	3731.09	3070.97	3203.67	2804.63	3808.07	3517.75	3387.13	3443.45	2895.99	3707.99	3120.18	3666.86	3489.66	2744.27	3961.1	4089.03	3880.9	4120.46	5033.27	3565.84	6147	4778.7	2388.13	3835.97	4133.16
	8.16667	4029.69	4474.72	3647.42	3070.93	3254.9	2771.1	3794.36	3651.02	3344.28	3394.6	3054.76	3683.54	3043.95	3641.26	3425.68	2643.89	3855.84	4043.12	3635.24	4090.36	5035.45	3562.13	6119.84	5038.59	2352.16	3696.22	4143.24
	8.33333	4025.81	4366.84	3719.31	3182.03	3177.44	2830.42	3792.23	3578.7	3325.8	3394.53	2938.73	3636.78	2895.83	3572.18	3376.45	2697.56	3714.53	4001.11	3650.43	4149.37	4973.06	3544.38	6158.96	5264.44	2455.85	3944.9	4076.77
	8.5	4076.49	4529.17	3690.53	3127.43	3111.74	2885.64	3807.59		3286.15	3397.1	2894.13	3632.74	2877.81	3574.63	3347.12	2583.18	3674.75	4064.77	3458.16	4157.55	4949.19	3447.13	6028.45	5423.98	2394.87	3643.43	3967.71
	8.66667	4038.86	4804.06	3673.02	3069.69	3170.54	2821.7	3716.69		3248.07	3334.66	2849.61	3579	2746.73	3515.72	3286.1	2556.76	3716.21	4021.31	3535.32	4089.36	4894.76	3536.77	5966.93	5665.46	2493.94	3607.74	4029.51
	8.83333	3970.78	4942.24	3663.19	3000.84	2871.04	3030.6	3656.33		3237.67	3310.11	2831.88	3557.47	2786.29	3601.53	3282.94	2494.2	3572.3	3880.2	3614.44	4007.78	4890.06	3520.85	5923.17	5787.63	2574.06	3934.58	3974.49
	9	3980.19	4754.11	3718.3	3032	2906.61	3037.42	3517.3		3231.6	3274.9	2839.09	3516.08	2781.95	3533.23	3186.79	2508.4	3503.99	3911.15	3604.72	4043.18	4907.56	3423.05	5821.74	5966.87	2592.56	3728.8	3902.6
	9.16667	3805.44	4380.08	3675.67	2940.28	2942.43	2779.59	3690.12		3288.01	3301.76	2769.36	3430	2740.72	3505.11	3134.67	2478.11	3407.07	3958.22	3806.57	4006.99	4850.13	3397.81	5789.02	6059.16	2454.15	3628.16	3900.76
	9.33333	3745.13	4061.55	3584.86	2934.95	2812.03	2643.92	4028.12		3616.18	3340.49	2866.27	3428.04	2701.74	3509.88	3076.09	2573.32	3312.55	3980.74	3564.24	3927.12	4857.17	3354.33	5848.74	6091.74	2678.48	3652.44	3828.58
	9.5	3801.03	3965.43	3552.1	2891.56	2971.17	2760.38	3703.16		2776.61	3312.84	2833.26	3363.51	2719.59	3526.17	3058.7	2642.59	3197.71	3976.21	3471.36	3898.1	4785.2	3354.79	5926.16	5929.87	2791.7	3548.81	3855.3
	9.66667	3697.53	4029.06	3589.77	2883.8	2990.78	2703.97	3538.64		2288.86	3257.49	2851.81	3362.56	2768.36	3525.79	2990.85	2598.62	3069.53	4028.58	3454.59	3869.58	4795.44	3307.25	5763.98	5982.43	2997.73	3609.3	3881.16
	9.83333	3630.69	4053.71	3514.76	2858.73	3056.75		3467		1735.65	3256.1	2895.28	3325.22	2778.75	3513.51	2877.66	2560.29	3176.63	4020.67	3258.82	3850.33	4742.92	3296.39	5659.08	5873	2960.79	3562.35	3826.46
	10	3524.81	4056.04	3459.82	2832.15	2860.84		3634.17		1370.11	3298.42	2941.48	3209.96	2745.21	3512.79	2826.44	2508.99	3053	4034.69	3210.87	3761.05	4749.48	3321.37	5678.02	5796.87	3111.81	3480.37	3705.4
	10.1667	3489.58	4035.06	3411.45	2771.66	2912.56		3724.05		1081.1	3199.96	2995.45	3107.79	2712.95	3508.35	2737.19	2491.62	2489.56	3988.08	3356.57	3820.84	4638.03	3326.48	5581.75	5809.62	3058.29	3495.63	3629.55
	10.3333	3444.15	3991.86	3349.05	2675.45	3079.38		3943.26		923.335	3107.96	2939.05	3064.06	2698.49	3449.94	3138.84	2460.34	1819.34	3974.37	2273.05	3830.21	4655.51	3337.29	5411.77	5468.29	3090.72	3746.56	3657.06
	10.5	3462.56	3950.16	3222.75	2542	2876.13		3934.07		773.477	3052.54	2998.75	3103.85	2666.88	3393.23	2505.12	2477.26	1084.84	3935.16	1654.86	4027.42	5397.49	3234.74	5385.96	4676.51	3173	3754.1	3587.55
	10.6667	4125.22	3889.5	3215.74	2482.4	2764.73		3773.21		729.657	3076.54	3041.9	3054.28	2609.41	3306.56	1358.51	2377.67	793.661	3912.08	1486.82	3642.53	5265.21	3178.54	5133.91	3649	2473.14	3746.49	3559.85
	10.8333			3135.64	2312.06	2780.4		4012.07		818.565	2316.01	2949.45	2879.91	2516.32	3295.48	752.12	2361.46	667.481	3781.69	1352.24	3063.06	4322.9	3149.22	4517.57	2934	1632.27	4029.53	3538.54
	11			3109.11	2245.19	2697.34		3881.34		1080.61	1840.46	3059.49	2754.52	2455.74	3307.11	626.93	2275.4	605.137	3816.8	1153.96	2584.52	3614.82	3122.99	3469.86	2064.29	1317.84	4197.79	3507.78
	11.1667			3202.51		2626.56		4010.2		668.876	1183.79	3085.04	2792.12	2407.9	3231.82	570.15	2348.2	994.281	3766.68	1094.94	1860.96	1676.69	3113.75	2590.95	1386.08	1128.61	4807.09	3393.55
	11.3333			3018.32		2639.94		4179.23		850.063	760.627	3367.66	2753.03	2349.98	3171.07	483.66	2320.99	276.712	3761.25	1104.14	930.712	1248.78	3112.74	1880.05	1128.27	1021.75	4683.56	3335.97
	11.5					2771.36		4149.43		1008.13	623.571	3502.71	2702.11	2302.84	3155.13	397.07	2257.58	1431.48	3853.12	1250.21	648.194	1069.39	3094.52	1412.54	992.065	908.425	4296.74	2960.04
	11.6667					2612.95		4293.91		1040.74	543.406		2616.75	1484.1	3125.96	514.77	2301.21	1008.7	3908.25		599.295	1019.61	3141.46	1069.46	843.161	894.345	2640.13	1821.15
	11.8333					2510.59		4322.03		979.938	490.454		2508.82	1107.16	3181.54	1398.46	2308.24	971.708	3859.13		791.579	1037.69	3158.88	917.023	208.386	1053.45	2140.17	1140.51
	12					2451.55		4408.37		964.892	519.52		2396.86	765.453	3059.61	873.14	2289.32	1125.62	3816.73		923.974	1266.83	3061.53	826.924	503.862	1378.67	1825.01	724.303
	Data set 2: Spindle volume in oocytes expressing RanT24N (μm3)
	Time (h after NEBD)	Oocyte #1	Oocyte #2	Oocyte #3	Oocyte #4	Oocyte #5	Oocyte #6	Oocyte #7	Oocyte #8	Oocyte #9	Oocyte #10	Oocyte #11	Oocyte #12	Oocyte #13	Oocyte #14	Oocyte #15	Oocyte #16	Oocyte #17	Oocyte #18	Oocyte #19	Oocyte #20	Oocyte #21	Oocyte #22	Oocyte #23	Oocyte #24	Oocyte #25	Oocyte #26	Oocyte #27	Oocyte #28	Oocyte #29	Oocyte #30	Oocyte #31
	0	0	0	0	0	0	0	0	0	0	0	0	0	0	0	0	0	0	0	0	0	0	0	0	0	0	0	0	0	0	0	0
	0.166667	0	0	0	0	0	0	0	0	0	0	0	0	0	0	0	0	0	0	0	0	0	0	0	0	0	0	0	0	0	0	0
	0.333333	0	0	0	0	0	0	0	0	0	0	0	0	0	0	0	0	0	0	0	0	0	0	0	0	0	0	0	0	0	0	0
	0.5	0	0	0	0	0	0	0	0	0	0	0	0	0	0	0	0	0	0	0	0	0	0	0	0	0	0	0	0	0	0	0
	0.666667	0	0	0	0	0	0	0	0	0	0	0	0	0	0	0	0	0	0	0	0	0	0	0	0	0	0	0	0	0	0	0
	0.833333	0	0	0	0	0	0	0	0	0	0	0	0	0	0	0	0	0	0	0	0	0	0	0	0	0	0	0	0	0	0	0
	1	0	0	0	0	0	0	0	0	0	0	0	0	0	0	0	0	0	0	0	0	0	0	0	0	0	0	0	0	0	0	0
	1.16667	0	0	0	0	0	0	0	0	0	0	0	0	0	0	0	0	0	0	0	0	0	0	0	0	0	0	0	0	0	0	0
	1.33333	0	0	0	0	0	0	0	0	0	0	0	0	0	0	0	0	0	0	0	0	0	0	0	0	0	0	0	0	0	0	0
	1.5	0	0	0	0	0	0	0	0	0	0	0	0	0	0	0	0	0	0	0	0	0	0	0	0	0	0	0	0	0	0	0
	1.66667	0	0	0	0	0	0	0	0	0	0	0	0	670.92	0	0	0	0	0	647.738	0	0	0	0	0	0	0	0	0	0	761.655	0
	1.83333	0	0	0	0	0	0	0	0	0	604.915	0	0	657.86	0	0	0	0	0	721.46	0	0	0	0	0	0	0	0	0	0	592.13	0
	2	0	680.629	0	0	0	0	0	0	0	601.441	0	0	647.13	0	0	0	0	0	720.73	0	0	0	0	0	0	0	0	0	0	604.883	0
	2.16667	0	724.907	0	0	0	0	0	0	0	692.613	874.275	601.44	671.23	0	0	614.884	0	0	701.352	0	0	0	0	0	0	0	0	0	0	612.977	728.603
	2.33333	0	743.661	0	741.615	0	0	0	647.736	0	615.46	916.894	686.093	657.97	0	0	678.119	0	0	607.934	0	0	0	0	0	0	643.579	0	0	0	603.876	691.266
	2.5	0	662.831	0	734.32	436.201	0	527.674	577.957	0	706.657	909.801	636.289	729.29	0	0	721.376	0	0	653.341	0	0	0	0	0	0	729.96	0	579.21	0	608.323	700.143
	2.66667	0	685.548	0	762.742	525.893	450.696	538.434	688.348	707.954	686.289	942.392	627.266	723.81	0	0	739.732	0	0	603.081	0	0	0	0	0	0	756.984	0	612.955	0	604.14	671.199
	2.83333	0	712.606	0	716.866	613.605	516.598	592.449	672.603	785.355	665.707	903.508	825.657	789.11	0	0	792.124	0	627.762	578.226	0	0	0	601.142	737.009	0	743.822	699.546	689.587	0	678.831	606.786
	3	0	786.847	0	664.402	670.101	433.133	543.17	605.335	668.827	674.948	1030.69	639.581	781.95	801.294	0	785.213	607.179	572.784	644.769	0	0	0	642.012	903.072	596.5	776.346	898.737	678.986	556.345	688.214	608.935
	3.16667	0	756.69	0	745.828	628.557	538.818	537.854	637.766	872.102	767.889	1198.54	964.524	887.15	823.972	0	770.02	668.099	548.57	627.853	702.497	0	542.673	674.382	744.198	706.713	791.347	724.497	662.878	511.693	667.983	707.5
	3.33333	0	695.028	627.315	766.219	789.08	537.268	555.146	615.499	676.434	627.799	865.843	792.347	1027.85	957.054	0	818.763	629.903	723.143	688.443	714.925	0	587.193	834.385	709.361	690.7	730.004	758.154	800.6	601.77	623.084	645.094
	3.5	519.334	726.481	694.748	700.015	862.889	507.654	586.647	708.013	889.277	630.078	894.798	801.533	876.3	983.257	0	802.506	592.888	797.147	724.256	782.743	577.099	591.741	882.94	726.762	750.277	708.529	878.287	738.621	585.184	671.109	660.221
	3.66667	580.435	678.934	659.488	678.167	822.432	589.373	617.24	653.964	643.513	583.288	900.276	979.732	908.04	1199.19	0	837.969	663.82	827.975	662.45	849.76	564.14	580.778	930.249	656.925	690.315	823.064	1094.39	730.803	632.17	681.439	666.392
	3.83333	598.765	771.894	652.772	663.414	692.698	609.456	661.209	621.627	481.706	627.138	893.741	824.396	813.03	1145.19	0	801.96	620.919	834.806	861.618	802.451	590.45	512.195	808.17	596.805	621.142	668.86	901.145	735.726	750.721	716.217	640.223
	4	674.018	859.077	616.256	796.329	705.173	664.131	598.842	675.565	496.51	644.053	956.437	848.867	829.65	979.975	0	727.425	621.046	727.832	1038.27	765.028	589.886	479.03	889.961	831.344	659.818	674.018	899.607	860.437	687.115	665.995	716.973
	4.16667	946.351	870.313	574.203	682.401	755.935	615.821	608.878	746.429	545.491	607.63	865.765	880.163	1037.54	1076.67	363.887	720.481	671.848	920.425	1020.22	854.28	584.525	518.058	749.409	784.154	674.696	701.514	998	788.589	675.89	638.523	640.749
	4.33333	872.604	850.582	643.424	638.797	951.739	580.2	581.786	774.4	583.043	567.084	997.437	957.793	1263.74	1217.5	802.24	863.061	589.534	871.469	883.08	974.692	554.309	582.735	745.761	716.679	694.376	671.877	849.706	796.119	773.835	567.719	540.61
	4.5	931.926	698.929	630.826	630.906	1139.97	606.202	628.991	707.415	626.851	609.549	898.798	1021.42	1117.03	1210.44	733.287	810.193	621.357	946.674	951.253	979.191	657.766	509.909	741.295	642.748	731.241	632.716	808.71	726.766	854.503	420.775	606.925
	4.66667	916.535	774.697	676.719	672.856	1286.67	645.77	574.938	732.519	529.148	641.137	827.183	1046.27	981.19	1103.43	0	739.113	495.424	886.77	887.369	867.691	734.828	537.306	756.259	630.952	674.948	572.988	745.738	630.955	878.58	459.858	575.633
	4.83333	886.258	874.566	685.765	655.83	1437.88	632.921	638.207	621.488	603.722	591.74	834.97	1162.24	786.43	1154.12	566.765	740.526	516.111	1230.26	974.733	726.391	610.171	679.279	689.057	721.944	744.494	520.505	707.242	658.868	734.075	453.853	626.715
	5	830.23	749.43	597.999	625.374	1356.39	646.997	625.452	691.345	621.159	608.831	789.738	1202.99	1026.62	1162.4		750.336	535.086	1165.4	862.837	812.994	601.279	609.717	656.893	711.556	745.598	589.929	627.824	652.949	707.104	444.078	582.451
	5.16667	901.485	700.321	566.968	581.25	1464.87	721.205	665.756	708.455	748.292	655.64	734.938	1144.89	803.38	1201.22	585.308	745.218	684.204	1086.62	825.053	768.118	606.729	618.254	719.53	664.348	642.52	517.004	611.586	744.598	694.461	483.466	603.434
	5.33333	865.724	715.165	602.21	479.237	1480.61	627.497	715.854	693.798	696.688	704.231	693.251	1125.42	856.96	1277.37	769.888	713.44	652.906	986.142	791.363	789.486	564.069	792.569	671.07	716.09	738.475	550.787	679.83	704.407	814.9	477.094	665.404
	5.5	872.424	716.424	690.759	610.165	1496.86	668.108	671.402	671.099	745.912	591.273	655.934	1166.14	1071.16	1236.33	696.001	726.054	572.768	934.67	772.445	696.217	676.621	578.367	878.407	687.725	717.89	512.514	673.542	709.463	629.716	409.402	587.935
	5.66667	911.038	674.973	729.675	774.682	1492.66	759.307	761.854	672.754	716.397	609.84	810.664	1028.21	997.17	1371.35	764.453	719.361	739.961	876.104	837.971	764.064	824.185	669.745	884.282	707.974	510.103	603.358	641.586	785.648	689.047	434.312	653.205
	5.83333	811.328	621.932	770.07	693.658	1513.03	674.204	744.686	661.989	734.295	595.992	931.267	1067.07	1008.26	1391.78	845.008	756.052	712.54	889.308	839.642	687.64	846.341	618.066	965.802	791.817	802.73	696.528	613.731	780.901	601.639	489.345	682.271
	6	832.868	697.609	828.124	744.131	1393.6	675.252	741.73	675.44	808.724	593.48	955.911	1004.23	1016.55	1354.39	780.05	700.432	731.754	912.843	918.058	765.719	811.347	610.852	854.778	802.206	811.007	601.476	746.299	747.59	619.739	605.567	750.561
	6.16667	996.496	670.465	878.202	814.64	1442.78	620.971	787.268	698.081	794.242	578.427	849.319	1129.22	878.76	1315.68	910.089	753.905	611.837	971.013	850.759	746.947	762.909	636.444	832.633	761.96	777.249	668.431	609.982	719.208	457.145	523.31	693.369
	6.33333	945.932	567.733	863.668	902.937	1432.9	631.183	732.296	659.741	841.117	604.973	792.646	1126	779.59	1314.79	926.771	678.578	576.331	981.766	855.811	661.803	796.159	631.55	992.423	794.442	899.65	655.59	560.685	628.52	429.202	527.532	683.927
	6.5	952.699	555.447	824.053	884.493	1430.68	553.201	760.435	660.643	859.914	643.436	694.788	1249.01	748.15	1343.75	1083.64	755.258	567.16	957.066	840.078	738.215	799.783	505.919	901.317	797.485	864.17	630.141	585.347	563.762	484.269	584.419	685.698
	6.66667	997.988	666.072	787.681	878.434	1394.79	528.586	792.143	726.846	837.445	693.044	730.711	1195.4	823.78	1320.51	1079.28	828.395	651.03	949.479	884.964	814.22	777.761	488.095	837.974	771.706	879.459	696.649	519.535	625.47	487.483	490.257	733.056
	6.83333	923.369	745.04	815.025	848.836	1364.5	565.502	715.065	674.855	858.758	652.996	746.314	1043.61	708.79	1398.36	1224.26	733.04	634.727	1062.48	943.847	767.542	901.879	483.397	792.875	789.533	769.769	633.369	550.061	773.76	461.125	516.194	751.622
	7	803.225	754.567	833.086	846.199	1313.54	519.754	802.644	793.548	851.56	643.554	909.573	1002.26	743.62	1256.38	1227.1	754.716	758.276	1095.17	899.241	737.77	807.016	488.534	881.408	753.713	754.527	735.412	464.847	804.466	428.694	576.746	766.719
	7.16667	824.289	675.734	804.321	908.469	1345.81	548.467	809.888	718.148	767.58	662.939	957.69	1020.22	798.18	1171.66	1092.4	785.103	693.587	1068.78	774.601	753.207	822.446	450.51	848.193	746.022	870.426	722.467	556.557	724.844	404.97	712.492	732.622
	7.33333	928.183	622.795	857.456	811.774	1254.06	608.878	807.391	695.429	751.644	729.134	935.265	1023.87	729.36	1299.86	1054.67	780.645	617.584	1207.06	833.754	742.525	864.755	436.667	842.284	739.439	909.194	710.21	837.457	740.478	410.972	840.072	735.914
	7.5	1038.91	717.54	867.685	746.359	1223.94	645.179	777.865	594.105	759.527	679.42	1018.45	975.365	772.51	1333.78	1018.26	740.67	578.96	1113.5	842.262	704.695	895.549	470.901	817.555	916.159	1027.55	767.267	746.162	730.511	354.412	767.297	715.221
	7.66667	925.515	645.003	839.946	902.251	1195.71	612.416	875.012	592.064	894.702	625.437	1001.98	983.508	744.31	1187.64	996.766	781.683	609.957	1072.24	825.164	801.765	881.651	472.291	858.439	866.79	834.815	864.326	645.349	735.228	390.816	728.244	753.445
	7.83333	779.95	575.577	842.092	855.717	1147.62	596.538	827.083	601.629	846.968	610.275	1009.34	985.067	667.62	1346.09	1037.45	834.477	726.482	1140.54	834.907	808.33	844.262	516.516	914.732	858.662	767.824	799.301	546.897	654.448	418.784	759.683	751.248
	8	782.401	691.367	803.332	796.648	1128.84	538.668	821.163	595.373	899.791	682.09	910.428	945.331	688.86	1239.12	885.502	900.712	710.533	1058.88	929.688	816.491	806.039	520.124	958.949	848.324	885.349	824.148	432.315	656.829	437.375	708.923	768.33
	8.16667	886.762	685.628	813.841	771.879	1192.11	476.767	834.483	576.381	707.441	659.547	917.601	934.319	747.82	1192.3	929.015	828.926	652.618	999.279	920.486	727.637	768.766	504.506	844.458	780.459	997.296	810.385	556.255	769.08	385.304	679.264	722.355
	8.33333	864.709	731.34	813.348	755.587	1166.51	652.224	777.089	538.148	701.583	657.148	913.328	962.448	720.68	1204.9	984.123	747.429	609.045	974.22	950.897	721.783	802.296	677.187	801.29	846.022	1030.2	793.363	767.91	761	312.51	749.121	668.318
	8.5	726.873	836.573	825.866	756.285	1155.84	474.838	797.043	568.607	802.893	760.583	908.213	941.63	700.28	1255.83	1064.58	660.951	511.182	1030.34	893.558	843.664	789.919	672.66	848.813	876.464	1007.07	801.813	737.953	733.116	346.76	770.175	727.578
	8.66667	726.064	765.987	809.185	813.249	1074.3	423.391	752.001	540.797	838.352	689.256	908.389	939.599	717.42	1261.91	973.613	692.427	559.874	909.884	897.973	910.651	926.386	671.371	933.313	836.783	835.518	841.692	659.96	728.777	378.388	778.617	717.977
	8.83333	693.279	659.566	760.794	716.828	1087.3	507.884	738.778	537.212	901.486	650.573	914.859	895.133	899.56	1273.22	839.288	678.478	567.49	1005.71	818.003	891.087	875.396	725.978	879.643	867.241	785.852	870.887	606.86	828.131	387.346	844.687	704.466
	9	932.033	676.187	787.239	765.882	1071.37	602.054	762.722	500.266	917.745	668.811	918.408	864.916	634.01	1270.2	797.782	746.143	478.489	1089.21	884.582	915.685	871.695	740.552	933.974	824.067	822.746	874.083	610.999	805.083	378.912	734.786	712.089
	9.16667	715.439	708.301	789.868	733.319	1009.41	583.71	787.694	579.517	831.03	681.571	964.282	879.319	859.32	1315.97	927.534	691.484	607.698	974.382	863.383	773.4	818.989	664.159	793.737	792.493	893.132	823.962	702.825	621.422	469.956	708.994	751.954
	9.33333	823.199	637.245	819.247	727.051	1001.19	664.994	746.112	586.31	799.701	626.729	926.111	950.168	943.82	1207.37	999.655	715.626	644.457	966.47	761.013	847.33	878.155	558.469	825.587	778.544	813.029	855.316	707.159	771.17	409.198	717.637	706.128
	9.5	791.804	671.323	761.049	825.233	956.395	485.326	751.053	591.576	899.133	677.779	819.272	844.656	898.54	1109.55	967.6	694.84	586.817	1001.87	894.444	840.03	936.422	655.72	857.992	823.277	827.771	832.082	724.696	638.583	397.407	720.206	733.773
	9.66667	965.41	642.04	797.703	868.436	936.87	457.027	817.94	551.112	803.759	696.524	968.829	957.301	949.7	1123.02	980.934	741.273	626.97	1037.89	872.32	868.038	803.551	696.817	860.353	971.232	957.202	802.079	668.435	635.346	478.831	826.74	722.469
	9.83333	1049.84	647.142	756.659	748.519	943.839	580.168	808.068	602.119	786.578	707.56	868.13	882.65	878.81	1211.75	1059.8	718.706	779.739	1046.59	858.231	879.849	819.592	805.203	846.852	920.108	1041.9	800.85	612.57	616.224	429.4	742.329	683.178
	10	802.875	612.604	774.173	743.758	989.669	597.17	824.922	706.552	868.835	679.966	773.977	805.969	826.54	1172.7	1049.69	807.705	652.406	975.921	878	873.354	759.851	793.243	826.596	921.975	963.605	713.236	550.788	669.264	458.163	736.628	703.483
	10.1667	896.608	562.918	769.074	757.068	922.833	578.108	782.629	655.545	843.129	757.255	865.382	790.444	802.27	1271.33	923.836	758.296	610.594	926.395	828.687	766.029	713.15	745.201	772.382	994.259	1096.16	831.139	463.361	714.146	497.214	692.657	711.532
	10.3333	802.636	564.196	773.384	808.815	882.326	540.451	775.027	659.637	913.181	803.343	921.432	746.63	754.59	1258.27	1036.9	777.052	647.424	913.803	777.721	808.852	692.579	701.42	787.008	922.735	1243.17	766.482	375.982	664.232	362.057	565.56	699.529
	10.5	986.717	546.002	770.796	751.967	891.805	488.765	789.2	577.139	849.183	652.853	1019.2	728.898	780.04	1285.66	897.435	758.896	591.44	990.258	839.698	811.312	764.176	759.111	810.631	976.758	1084.89	803.763	421.347	627.605	320.311	624.258	721.902
	10.6667	1010.39	552.837	773.464	749.414	879.364	456.888	744.47	574.507	894.606	668.909	934.566	762.702	815.72	1266.15	918.058	705.471	495.521	959.575	802.174	844.358	798.646	710.734	802.695	964.738	1006.72	911.111	664.805	584.806	453.773	706.215	714.758
	10.8333	833.244	539.497	821.511	842.682	883.922	523.544	827.627	509.172	955.125	727.554	1084.93	756.074	860.35	1257.49	809.828	757.55	525.466	995.624	830.473	817.029	877.126	726.109	711.75	1182.53	945.899	920.646	661.853	598.548	491.9	742.349	717.524
	11	797.587	604.497	747.755	958.316	854.859	486.698	782.858	620.193	907.754	737.188	898.413	832.215	904.71	1093.8	887.185	749.559	558.68	1072.31	809.679	784.498	883.439	794.768	707.457	1064.26	956.196	945.619	560.452	576.158	501.079	782.204	701.366
	11.1667	756.358	584.204	708.415	915.277	817.489	529.29	738.409	648.497	932.688	691.258	956.947	868.718	856.9	1025.88	885.757	740.748	655.544	972.755	760.228	866.747	881.943	789.078	683.052	1256.87	860.599	966.252	644.419	584.283	451.444	720.657	726.154
	11.3333	866.674	605.263	724.232	786.841	775.63	578.766	777.102	663.267	885.392	735.513	938.914	792.827	873.98	1021.59	883.102	723.056	520.09	967.398	733.538	888.683	780.725	809.054	738.648	925.63	928.172	884.944	775.929	586.064	367.422	845.266	688.511
	11.5	825.634	632.546	742.297	842.945	837.074	479.917	757.385	615.809	850.932	725.017	1022.07	773.644	860.98	1138.93	1014.62	732.353	494.704	920.177	774.314	865.629	734.19	776.627	755.951	1226.49	900.434	1300.41	628.422	565.924	365.583	1685.18	676.134
	11.6667	792.35	587.711	777.987	838.449	883.557	552.387	734.38	648.824	831.572	773.938	989.787	836.167	835.16	1119.1	951.282	719.584	513.971	930.972	781.395	858.455	798.406	748.809	779.619	952.779	790.815	1636.75	545.342	619.618	363.703	1824.62	630.596
	11.8333	880.756	562.237	769.617	785.958	874.858	502.997	762.365	450.391	870.255	714.812	977.984	774.494	694.74	1107.7	894.31	730.878	451.718	968.982		782.675	1261.95	707.535	720.774	1294.01	691.378	1648.23	671.329	634.005	348.282	907.017	646.704
	12	901.916	531.574	758.211	992.831	801.212	506.293	816.419	478.338	855.174	750.613	971.277	803.603	888.74	1134.41	1242.77	738.368	455.175	1026.75		806.469	1486.9	813.821	755.649	75.0843	735.571	1321.11	803.758	512.139	479.62	786.171	689.762

## Sheet: Figure 2c
Figure 2c
	Data set 1: Onset of spindle assembly after NEBD in oocytes expressing RanWT (min)
	Oocyte 1	30
	Oocyte 2	30
	Oocyte 3	30
	Oocyte 4	50
	Oocyte 5	30
	Oocyte 6	40
	Oocyte 7	40
	Oocyte 8	30
	Oocyte 9	30
	Oocyte 10	30
	Oocyte 11	50
	Oocyte 12	30
	Oocyte 13	50
	Oocyte 14	30
	Oocyte 15	40
	Oocyte 16	40
	Oocyte 17	60
	Oocyte 18	30
	Oocyte 19	80
	Oocyte 20	30
	Oocyte 21	60
	Oocyte 22	30
	Oocyte 23	20
	Oocyte 24	30
	Oocyte 25	50
	Oocyte 26	40
	Oocyte 27	50
	Data set 2: Onset of spindle assembly after NEBD in oocytes expressing RanT24N (min)
	Oocyte 1	200
	Oocyte 2	110
	Oocyte 3	190
	Oocyte 4	130
	Oocyte 5	140
	Oocyte 6	150
	Oocyte 7	140
	Oocyte 8	130
	Oocyte 9	150
	Oocyte 10	160
	Oocyte 11	120
	Oocyte 12	120
	Oocyte 13	90
	Oocyte 14	170
	Oocyte 15	240
	Oocyte 16	120
	Oocyte 17	170
	Oocyte 18	160
	Oocyte 19	90
	Oocyte 20	180
	Oocyte 21	200
	Oocyte 22	180
	Oocyte 23	160
	Oocyte 24	160
	Oocyte 25	170
	Oocyte 26	130
	Oocyte 27	160
	Oocyte 28	140
	Oocyte 29	170
	Oocyte 30	90
	Oocyte 31	120

## Sheet: Figure 2f
Figure 2f
	Data set: Volume of the convex hull enclosing all chromosomes (µm3)
	Time (min after NEBD)	Oocyte 1	Oocyte 2	Oocyte 3	Oocyte 4	Oocyte 5	Oocyte 6	Oocyte 7	Oocyte 8	Oocyte 9	Oocyte 10	Oocyte 11	Oocyte 12	Oocyte 13	Oocyte 14	Oocyte 15	Oocyte 16	Oocyte 17	Oocyte 18	Oocyte 19	Oocyte 20	Oocyte 21	Oocyte 22	Oocyte 23	Oocyte 24	Oocyte 25	Oocyte 26	Oocyte 27	Oocyte 28	Oocyte 29	Oocyte 30	Oocyte 31	Oocyte 32	Oocyte 33	Oocyte 34	Oocyte 35	Oocyte 36	Mean
	0	7084.46	8896.33	7741.28	6276.79	4450.33	13777.3	9810.46	7982.61	13960.6	12818	17667.3	8733.32	6191.73	7976.44	7461.42	10755.1	12592.9	11655.2	22155.2	8827.4	13353.3	12979.2	6615.79	7446.56	13455.2	6215.87	13158.4	23069.2	9725.86	13362.9	6376.31	10048	9369.38	8922.42	18220.2	15810.3	10970.6
	10	6241.72	4642.29	5330.7	4419.97	3572.48	14654.5	7178.41	5993.29	14283.6	10830.1	15303.9	8723.7	6349.99	5477.76	7050.73	8777.47	9110.45	13157.2	12297.7	7661.88	13915.1	11697.1	6119.49	5546.8	14143.5	4848.1	14906	20810.8	11114.2	8050.91	7949.96	10453.1	10276.3	9046.63	12824.3	12949.8	9603.05
	20	1346.98	1607.02	1834.84	1369.2	757.383	9921.53	3703.22	2429.06	9814.47	1632.12	6788.37	5128.79	3078.06	4240.65	1898.82	4771.76	4691.86	4111.14	3764.95	4020.97	2459.9	4963.32	2981.13	2928.89	5482.13	3232.38	7536.53	7798.97	7804	4074.02	4101.74	6056.83	2010.65	5704.36	6545.03	6939.38	4375.85
	30	808.009	1171.8	1033.72	917.739	611.475	7543.45	1437.25	1313.62	5905.22	1351.92	4412.81	1484.39	1206.87	1577.25	1302.66	3732.13	1521.76	1774.3	1100.5	2215.35	1390.48	2357.96	1075.3	1166.73	3466.69	1037.29	4003.23	3118.72	5731.17	1810.91	2785.84	3506.06	1108.13	4081	4262.27	3537.17	2412.81
	40	794.207	947.78	875.111	735.376	584.211	6541.77	1179.95	1060.61	3045.38	1226.25	1623.81	1336.84	990.394	1310.4	1018.01	2631.63	1265.61	1603.17	878.587	1003.62	1055.2	1126.54	846.465	1048.57	2300.18	818.373	2143.67	1929.17	2742.57	973.746	1585.63	2866.02	1065.02	2497.76	2589.02	2163.49	1622.34
	50	777.543	865.457	864.88	678.411	534.671	4253.54	994.066	910.67	2191.67	1183.84	1085.02	1235.81	898.95	1112.88	985.281	1551.36	1132.05	1326.95	933.896	871.378	852.344	972.218	816.69	857.931	1514.51	646.535	1281.38	1423.71	1466.89	714.496	1090.71	1783.28	1024.87	2375.23	1546.74	984.255	1215
	60	804.95	802.587	793.626	672.636	524.19	2468.56	1021.88	712.19	1432.01	973.125	891.954	1121.3	863.485	967.399	956.348	1239.47	1198.16	1232.49	1058.68	987.378	784.511	1171.32	871.685	952.477	1203.76	559.881	1247.83	1248.03	1222.56	786.141	924.185	1122	982.563	1746.26	1160.24	844.552	1043.07
	70	828.441	762.416	798.678	640.982	510.87	1695.16	873.367	694.839	1335.49	1110.63	917.099	1100.55	869.643	965.746	1118.55	1116.16	1245.13	1250.37	1224.72	1073.29	857.786	1211.23	953.928	992.725	1092.68	571.14	1152.66	1290.04	1187.33	863.595	986.003	936.568	1082.66	1193.71	1366.24	833.424	1019.55
	80	741.205	794.364	821.922	654.831	541.889	1239.29	908.843	634.005	1432.24	1458.87	1038.11	1196.19	889.161	1175.59	1171	1185.09	1311.55	1199.49	1448.82	1054.65	945.951	1412.51	985.752	898.459	1032.72	564.815	1059.24	1359.05	1046.38	999.111	1052.56	935.558	1355.14	1022.18	1630.53	828.827	1056.27
	90	745.251	896.006	827.191	633.684	588.779	1068.86	1016.45	554.009	1596.2	1704.92	1216.84	1301.02	1121.68	1567.51	1128.05	1279	1709.97	1395.59	1636.68	1049.66	920.522	1771.41	1134.84	1057.8	1179.35	637.548	1132.69	1584.36	1116.17	1173.43	1313.22	1047	1627.45	1142.72	1693.88	920.923	1180.3
	100	757.744	919.172	928.659	654.68	591.713	939.352	1184.06	573.394	1564.25	1969.71	1522.02	1622.78	1266.73	1557.32	1453.41	1327.74	1971.65	1499.91	1733.14	1442.27	1131	1824.51	1277.26	1049.29	1481.83	896.024	1226.68	1658.4	1493.27	1362.23	1321.71	1239.68	1956.56	1115.15	2031.15	1223.84	1326.9
	110	872.491	1011.71	933.562	674.149	703.795	866.106	1405.3	738.365	1755.01	2192.93	1709.16	1721.78	1498.7	1526.21	1734.03	1347.55	2061.25	1586.97	2044.34	1664.32	1679.45	1715.26	1644.32	1283.15	1727.72	818.647	1422.41	1833.95	1946.28	1660.9	1581.47	1346.6	2006.99	1888.74	2189.3	1440.46	1506.48
	120	1188.88	1200.29	1032.84	789.339	792.279	927.866	1743.02	977.26	2004.36	2420.11	1884.15	1777.63	1819.89	2181.97	1722.67	1810.98	2543.05	1748.75	2212.05	1742.52	2202.14	1987.68	2047.58	1691.94	1911.14	1266.4	1495.78	2211.6	2261.79	1789.46	1678.3	1578.4	2069	2070.24	2510.59	1635.36	1747.98

## Sheet: Figure 2g
Figure 2g
	Data set: Average chromosome clustering speed (μm/min)
		0-30 min after NEBD	30-50 min after NEBD	50-70 min after NEBD
	Oocyte 1	0.429813	0.02393	-0.03846
	Oocyte 2	0.428313	0.073355	0.00586
	Oocyte 3	0.475803	0.15706	0.030555
	Oocyte 4	0.51685	0.013415	0.038345
	Oocyte 5	0.396347	0.01094	0.00555
	Oocyte 6	0.141667	0.13701	0.457715
	Oocyte 7	0.48874	-0.0024	0.02623
	Oocyte 8	0.375943	0.13481	-0.02932
	Oocyte 9	0.283167	0.341545	0.258925
	Oocyte 10	0.73879	0.009485	-0.04652
	Oocyte 11	0.385433	0.6103	0.05937
	Oocyte 12	0.41015	0.035205	0.02031
	Oocyte 13	0.374983	0.123625	0.06413
	Oocyte 14	0.497707	-0.00421	0.153755
	Oocyte 15	0.42294	0.136825	-0.17192
	Oocyte 16	0.34944	0.10716	0.236245
	Oocyte 17	0.55677	0.23154	-0.05939
	Oocyte 18	0.435277	0.273675	0.045065
	Oocyte 19	0.744537	0.17845	0.01054
	Oocyte 20	0.357837	0.224125	0.01184
	Oocyte 21	0.610963	0.20924	-0.04891
	Oocyte 22	0.620357	0.202625	-0.08578
	Oocyte 23	0.64067	-0.06386	-0.10788
	Oocyte 24	0.559817	0.00553	-0.02866
	Oocyte 25	0.45001	0.23018	0.08074
	Oocyte 26	0.298967	0.13939	-0.07682
	Oocyte 27	0.374977	0.222015	-0.12062
	Oocyte 28	0.644233	0.232145	0.064315
	Oocyte 29	0.120287	0.73249	0.04419
	Oocyte 30	0.472533	0.33565	-0.03403
	Oocyte 31	0.118103	0.45225	-0.06639
	Oocyte 32	0.212113	0.210915	0.39963
	Oocyte 33	0.519703	-0.00931	0.01169
	Oocyte 34	0.2392	0.123455	0.40402
	Oocyte 35	0.44735	0.46538	-0.17806
	Oocyte 36	0.5033	0.489105	0.001245
