# Supplementary material for: Actin-driven chromosome clustering facilitates fast and complete chromosome capture in mammalian oocytes
Source: Nat Cell Biol. 2023 Feb 2;25(3):439–52. doi: 10.1038/s41556-022-01082-9 (PMC10014578; doi:10.1038/s41556-022-01082-9)
Supplement: Source Data Fig. 3 — Statistical source data. [file 41556_2022_1082_MOESM14_ESM.xlsx]

## Sheet: Figure 3b
Figure 3b
	Data set 1: Average chromosome clustering speed (μm/min) in DMSO (control)-treated oocytes
		0-30 min after NEBD	30-50 min after NEBD	50-70 min after NEBD
	Oocyte 1	0.366337	0.16156	-0.01216
	Oocyte 2	0.3397	0.14821	0.308705
	Oocyte 3	0.347143	0.432565	0.08521
	Oocyte 4	0.226643	0.271075	0.202375
	Oocyte 5	0.176193	0.523725	0.411865
	Oocyte 6	0.436403	0.180965	0.005395
	Oocyte 7	0.41637	0.29598	0.04403
	Oocyte 8	0.431473	0.19766	0.07708
	Oocyte 9	0.21363	0.06343	0.254325
	Oocyte 10	0.473427	0.24027	0.133655
	Oocyte 11	0.23162	0.69904	0.22781
	Oocyte 12	0.587	0.188605	-0.05472
	Oocyte 13	0.20912	0.14688	0.07154
	Oocyte 14	0.5693	0.20548	-0.01786
	Oocyte 15	0.20942	0.72189	-0.0782
	Oocyte 16	0.45171	0.127275	0.0668
	Oocyte 17	0.076657	0.60859	-0.09517
	Oocyte 18	0.761333	0.048945	-0.03726
	Oocyte 19	0.185087	0.03208	0.565425
	Oocyte 20	0.55413	-0.05496	-0.00786
	Oocyte 21	0.382913	0.40316	-0.02235
	Oocyte 22	0.446847	0.00802	0.062375
	Oocyte 23	0.391417	0.27349	0.00312
	Data set 2: Average chromosome clustering speed (μm/min) in Nocodazole-treated oocytes
		0-30 min after NEBD	30-50 min after NEBD	50-70 min after NEBD
	Oocyte 1	0.197017	0.43285	0.15732
	Oocyte 2	0.321877	0.002295	0.17284
	Oocyte 3	0.317353	0.14106	0.41383
	Oocyte 4	0.60357	0.06	0.04854
	Oocyte 5	0.369977	0.05615	0.163255
	Oocyte 6	0.269773	0.11579	0.01284
	Oocyte 7	0.486473	-0.05199	0.00072
	Oocyte 8	0.258123	0.14622	0.2198
	Oocyte 9	0.105107	0.1881	0.3902
	Oocyte 10	0.396657	0.10553	0.31251
	Oocyte 11	0.466737	-0.03777	0.35016
	Oocyte 12	0.139577	0.186365	0.0453
	Oocyte 13	0.084567	0.38757	-0.04318
	Oocyte 14	0.730917	-0.06791	0.20964
	Oocyte 15	0.305707	0.118465	0.466075
	Oocyte 16	0.30935	0.005675	0.082385
	Oocyte 17	0.571627	0.185195	-0.04024
	Oocyte 18	0.485187	0.053035	-0.0261
	Oocyte 19	0.67929	0.011445	0.01405
	Oocyte 20	0.485997	0.03098	0.104515
	Oocyte 21	0.605717	-0.01624	0.011465
	Oocyte 22	0.187307	0.061455	0.05416
	Oocyte 23	0.599887	0.10677	0.18263
	Oocyte 24	0.435557	0.06296	-0.0043
	Data set 3: Average chromosome clustering speed (μm/min) in Cytochalasin D-treated oocytes
		0-30 min after NEBD	30-50 min after NEBD	50-70 min after NEBD
	Oocyte 1	0.211453	0.28538	0.130945
	Oocyte 2	0.310937	0.26585	0.199825
	Oocyte 3	0.357143	0.24847	0.18564
	Oocyte 4	0.253927	0.278155	0.195175
	Oocyte 5	0.160427	0.368715	0.296465
	Oocyte 6	0.127903	0.11036	0.24292
	Oocyte 7	0.1755	0.166845	0.519975
	Oocyte 8	0.037797	0.25131	0.137545
	Oocyte 9	0.215227	0.40341	0.09773
	Oocyte 10	0.252847	0.22569	0.08229
	Oocyte 11	0.221893	0.2937	0.016745
	Oocyte 12	0.09024	0.495385	0.02354
	Oocyte 13	0.07086	0.60351	0.233465
	Oocyte 14	0.413803	0.164735	0.04504
	Oocyte 15	0.194583	0.187785	0.158375
	Oocyte 16	0.202937	0.451765	0.268845
	Oocyte 17	0.12175	0.27889	0.287975
	Oocyte 18	0.284287	0.42418	0.358005
	Oocyte 19	0.134257	0.060655	0.339595
	Oocyte 20	0.238957	0.414395	0.131355
	Oocyte 21	0.347317	0.226565	-0.01846
	Oocyte 22	0.212007	0.287675	0.32872
	Oocyte 23	0.03381	0.26853	0.241905
	Oocyte 24	0.211337	0.29544	0.231925
	Oocyte 25	0.26753	0.241835	0.08232
	Oocyte 26	0.478527	0.2015	0.05499
	Oocyte 27	0.562987	0.20083	-0.05555
	Data set 4: Average chromosome clustering speed (μm/min) in Cytochalasin D- and Nocodazole-treated oocytes
		0-30 min after NEBD	30-50 min after NEBD	50-70 min after NEBD
	Oocyte 1	0.211553	0.131995	0.33971
	Oocyte 2	0.08347	0.052785	0.28425
	Oocyte 3	0.20747	0.134265	0.18198
	Oocyte 4	0.147173	0.158635	0.122395
	Oocyte 5	0.05481	0.112275	0.099575
	Oocyte 6	0.15443	0.069895	0.15059
	Oocyte 7	0.22181	0.181665	0.187265
	Oocyte 8	0.04227	0.205675	0.22842
	Oocyte 9	0.14533	0.11194	0.35793
	Oocyte 10	0.244743	0.03705	-0.04525
	Oocyte 11	0.10201	0.032915	0.115845
	Oocyte 12	0.267593	0.17458	0.204645
	Oocyte 13	0.23949	0.06313	0.01449
	Oocyte 14	0.00638	0.13573	0.11611
	Oocyte 15	0.1975	0.234305	0.313825
	Oocyte 16	0.21733	0.07818	0.06746
	Oocyte 17	0.19226	0.277845	0.07281
	Oocyte 18	0.03528	0.130365	0.103335
	Oocyte 19	0.241547	-0.03582	0.01609
	Oocyte 20	0.218557	0.06439	-0.05509
	Oocyte 21	0.145567	0.013985	-0.01718
	Oocyte 22	0.213377	0.17495	0.08256
	Oocyte 23	0.27597	0.14979	0.13551
	Oocyte 24	0.257297	0.08767	0.024795
	Oocyte 25	0.101467	0.19392	0.045565
	Oocyte 26	0.17048	0.002385	0.39385

## Sheet: Figure 3c
Figure 3c
	Data set 1: Percentage of porcine oocytes with clustered/captured or separated chromosomes
	Treatment	Chromosomes clustered/captured (%)	Chromosomes separated (%)
	DMSO	100	0
	Nocodazole	87.5	12.5
	Cytochalasin D	96.2963	3.7037
	Nocodazole + Cytochalasin D	50	50
	Data set 2: Absolute number of porcine oocytes with clustered/captured or separated chromosomes (for statistical analysis using Fisher's exact test)
	Treatment	Chromosomes clustered/captured	Chromosomes separated
	DMSO	23	0
	Nocodazole	21	3
	Cytochalasin D	26	1
	Nocodazole + Cytochalasin D	13	13

## Sheet: Figure 3e
Figure 3e
	Data set 1: Percentage of oocytes with or without chromosome capture defects
	Treatment	Capture defects	No capture defects
	Control	100	0
	Nocodazole + Cytochalasin D washout	71.4286	28.57
	Data set 2: Absolute number of oocytes with or without chromosome capture defects (for statistical analysis using Fisher's exact test)
	Treatment	Capture defects	No capture defects
	Control	32	0
	Nocodazole + Cytochalasin D washout	25	10
