# Supplementary material for: Actin-driven chromosome clustering facilitates fast and complete chromosome capture in mammalian oocytes
Source: Nat Cell Biol. 2023 Feb 2;25(3):439–52. doi: 10.1038/s41556-022-01082-9 (PMC10014578; doi:10.1038/s41556-022-01082-9)
Supplement: Source Data Fig. 4 — Statistical source data. [file 41556_2022_1082_MOESM15_ESM.xlsx]

## Sheet: Figure 4d
Figure 4d
	Data set: Directionality and speed of actin movement
		mean direction on 360 degrees	95% confidence interval on 360 degree mean	mean speed (filtered)
	Oocyte 1	2.79723	4.62764	3.10657
	Oocyte 2	5.62902	7.22442	3.70367
	Oocyte 3	-9.26925	15.6889	2.81131
	Oocyte 4	-15.5046	22.4536	3.06729
	Oocyte 5	-34.9544	35.4953	3.04186
	Oocyte 6	-19.9422	7.48319	3.30668
	Oocyte 7	-33.5464	20.4172	3.19197
	Oocyte 8	-41.6325	35.5349	2.72551
	Oocyte 9	9.04382	8.89398	3.17146
	Oocyte 10	20.9963	18.7166	3.01557
	Oocyte 11	-16.7998	17.545	3.44566

## Sheet: Figure 4e
Figure 4e
	Data set: Directionality of all actin vectors (radians)
	Oocyte 1	Oocyte 2	Oocyte 3	Oocyte 4	Oocyte 5	Oocyte 6	Oocyte 7	Oocyte 8	Oocyte 9	Oocyte 10	Oocyte 11	Oocyte 12
	0.30734	2.82083	-1.01492	2.18869	-2.18259	1.85791	-0.363718	-2.97313	0.234017	0.517899	-0.114726	0.900175
	0.403114	-0.607943	-0.579313	2.31804	-2.02449	1.28532	0.230572	-2.60856	0.76278	0.578806	-0.373901	-1.31493
	0.66608	0.253683	1.30959	-1.00989	-2.47357	-0.809704	0.601769	1.53327	-0.311371	0.693282	-0.381023	-0.296608
	0.259411	-0.651069	1.40645	-0.375913	0.25793	2.28243	0.768011	2.63732	0.860798	-1.64582	-0.102212	0.557287
	0.474626	-0.113309	2.27905	-2.36187	2.45654	1.36413	-0.288066	3.00281	-0.611478	-1.36222	0.00165436	0.044785
	0.607908	-0.656468	-2.89554	-1.14604	-2.99178	-0.287078	-0.369478	-2.77858	0.834231	-1.17486	0.700061	0.236595
	0.592218	-2.50607	0.624865	-1.22115	1.8294	-0.205888	-0.659843	-0.476157	0.86671	0.629354	-0.504552	1.05023
	0.814117	-1.76138	1.31048	2.30346	1.95701	-0.0849208	-0.469598	-2.30332	-1.29868	0.568022	-0.397141	0.549573
	1.31471	-0.728956	-2.1687	3.04838	2.28246	-2.22154	0.187498	0.52322	0.327309	-1.94458	0.784183	-3.10381
	1.56477	-1.25634	-2.70346	-2.68596	-2.46843	-0.25125	-1.46791	-2.35089	-0.0249106	-1.54646	-2.01653	-2.33035
	1.13156	-2.00965	-0.0263235	-1.46196	3.02266	1.42864	-0.412502	0.360252	1.88731	0.509507	-0.58367	1.94631
	0.804021	-1.88127	0.0676675	-1.61412	0.731699	0.662129	-1.34962	0.385015	-3.05628	0.44079	-0.321127	2.93855
	-0.409322	-0.867323	-0.0473403	-1.59508	1.11468	-1.55036	-1.26469	0.246159	-0.0750485	-2.04706	-2.70079	1.45724
	0.62552	-2.28224	-3.00925	-2.96483	1.7023	-1.2684	-1.39752	-1.58702	0.65522	-2.08492	-2.40772	2.57902
	0.148325	1.28416	-1.49874	-2.99613	0.999896	0.137554	-2.01185	1.15932	-0.57253	-1.16781	0.885253	1.12156
	1.55707	-0.595279	0.723855	-2.65789	0.956723	0.283948	-1.72012	1.25566	-0.253068	0.737368	0.88413	-2.62238
	-0.302612	-1.36203	-2.68256	-2.48287	-0.185346	0.243883	-1.59198	1.39935	0.0436599	2.21488	-0.781209	-0.867582
	0.861718	1.50093	-2.73158	-2.56869	0.774744	0.53901	-2.18756	-2.25482	-2.55744	-0.871161	-0.463979	2.32253
	0.469238	0.766494	1.06878	-2.20013	0.727302	0.745819	-1.81451	-1.95133	-2.55514	2.44196	-2.55734	0.6607
	0.474972	-0.252988	-3.00106	-2.23415	-0.161776	2.34199	-1.67424	-1.77658	-2.68368	-0.655574	1.01704	0.75869
	1.20483	-0.875735	0.111833	0.405106	-0.542648	-2.13875	-1.99256	-0.44579	1.26519	-1.02672	2.15831	1.11724
	1.18096	-1.07076	-1.64938	-0.895867	-0.311929	1.97014	1.72517	-1.84376	1.59326	-1.0639	1.1014	0.867983
	0.35889	0.213431	-1.97347	-3.07617	0.783158	-2.74101	0.443782	-1.37952	0.716686	-0.369598	0.640099	0.0881245
	0.469982	0.348645	-0.477728	0.657642	2.53182	-2.69838	-2.01803	-1.74499	-2.25221	-0.99832	1.26084	-0.297927
	0.716804	-0.225061	-2.55795	-2.89511	-0.679395	-3.00699	-0.942107	-1.65931	-1.58002	-0.934312	-1.36745	-0.405458
	0.233052	0.397278	-1.85077	-3.08418	-0.177699	3.13817	-1.30266	-2.82792	-1.70407	-0.681728	-1.22666	0.986546
	0.191937	-0.5243	-1.71552	-2.80629	1.63398	0.784424	1.11278	-2.71292	-1.97179	-0.20702	1.40363	-2.44982
	0.223583	0.651387	-1.61348	0.753862	-1.66568	1.28209	1.54439	2.77064	0.96402	-0.499227	0.155578	-2.51699
	-1.63295	-0.584157	0.373013	0.976992	2.54344	1.65258	1.63203	1.91694	-2.47848	-1.25348	-2.82375	-2.80873
	-1.91322	-0.296829	-1.78637	-2.33884	-0.825629	1.15097	-1.76407	2.5594	-2.18276	0.53179	-0.0776529	-0.135611
	-1.93063	-0.549712	0.172745	2.71736	-0.596766	1.14421	-1.82007	0.801749	-2.0981	0.965793	0.490339	-0.312408
	0.578791	-1.9922	2.16403	1.42048	2.71444	0.545742	-0.686917	-1.0869	-1.70829	-2.68187	0.689404	-0.781474
	-1.19774	0.925859	-1.42026	0.7908	-1.30852	-0.609016	0.709709	-0.585703	-0.0337455	-0.320644	-0.800624	0.059956
	-1.58765	2.32769	-0.95371	1.05607	-1.12603	-0.352498	-1.90426	-0.040386	0.240821	-0.0911312	0.672788	-0.057639
	-1.60162	1.61812	0.434735	2.64678	-1.30956	-2.95192	-1.84312	-2.08497	0.00119386	2.14349	0.901233	-1.52178
	-1.87107	-1.59791	-1.34954	0.26065	-1.39417	-0.586235	-3.0392	-2.71399	-0.178792	-0.3325	0.871949	2.87418
	1.02669	-1.59973	-0.684854	0.429779	-2.45265	-0.873474	-0.262374	1.2908	0.448298	-0.735792	1.04537	1.66457
	-1.35179	0.227551	0.134054	1.54255	-2.25528	0.0220186	-0.751533	-0.768703	0.622085	-1.1133	1.08731	3.10439
	-1.92786	0.133613	-0.655766	1.38381	-2.31548	-2.81413	-2.67459	-0.485513	0.799755	-1.01783	-1.11168	0.899207
	-0.949143	-1.34774	-0.837191	1.47938	-2.69916	-2.33553	-2.75369	-1.37329	-2.45465	-2.22057	1.11805	0.618263
	-0.13397	-1.07979	0.0252419	0.40774	-2.49899	2.72786	1.40276	1.03278	-2.66298	0.211751	1.31194	0.519808
	0.724206	-1.11214	0.0995667	1.28816	1.01491	-1.39078	-0.312751	-0.0852556	-2.11835	-1.36045	1.25547	0.618002
	0.429979	-0.328807	-0.704224	-0.49971	2.50823	-1.1256	-0.661258	-0.569419	-2.2461	-2.24033	-1.47079	0.735564
	0.345156	1.30757	-0.855711	-2.40244	0.678848	-1.29452	-2.09841	-0.441695	3.00672	-3.12668	1.35077	2.33732
	0.512935	-1.7784	-1.88371	-2.71047	0.341822	-1.8869	-2.29529	-0.472692	-2.70474	-0.461241	1.4236	2.4514
	0.448846	-0.421073	1.40869	-0.0383722	1.10987	-1.63253	-2.08786	-1.06004	0.682404	-0.371419	-1.60543	2.92594
	-0.998196	-2.15706	1.31882	-0.425821	0.0825517	-1.08545	-0.787766	0.100795	0.811483	-2.8999	-1.75456	-2.17486
	-1.3241	2.05331	2.14375	-0.471964	2.30539	-0.619784	-1.11514	1.79355	-1.18773	1.32674	1.61355	-1.3554
	0.49103	1.59069	1.09753	-0.730415	2.48861	1.40684	0.18857	-0.166222	-2.78422	1.38023	-1.2677	0.49942
	0.708997	0.358161	1.81032	0.106124	1.8573	1.64928	-0.482377	1.12687	0.117077	2.32145	1.75993	0.606628
	-1.20755	0.185078	0.501916	-2.95066	1.39304	0.966707	-0.344441	-0.655021	0.179429	0.16583	-0.845899	2.27714
	-2.77656	-0.659527	0.733298	-1.87473	1.42933	1.26029	-0.0299002	0.392768	2.88719	-0.448204	0.267689	-0.834206
	-2.95496	2.71712	0.483775	-2.67572	2.58556	-0.713954	0.440918	2.96304	-2.9213	-0.412859	2.98117	0.752557
	2.87191	1.86672	0.0590953	0.637538	2.03136	-0.7338	-0.0381691	-1.73928	1.53299	-0.446984	3.08426	0.757844
	0.195136	0.761597	-0.182018	2.85993	-2.56487	-2.48839	-0.607159	1.4636	1.7932	-1.53654	0.0897534	-0.727609
	0.586112	0.540747	-0.255583	0.613353	-2.29765	0.281332	-0.598683	2.93662	-0.926154	1.13886	0.328634	0.658767
	3.03072	-1.74802	0.455202	0.600754	-2.36658	0.0262103	-0.172386	3.00839	2.84448	0.598018	0.0153331	0.900266
	-0.309585	3.13566	-0.192912	0.411965	-0.0854338	0.876878	-1.40869	-0.905271	-0.0580111	-0.588751	0.243554	-0.687814
	-0.622121	1.03339	-0.685323	0.342197	-0.383737	1.37401	-1.51062	0.141022	0.246129	-1.08705	0.371862	-0.739891
	-1.78273	0.626977	-0.264769	-0.0475707	0.0630316	1.93375	-1.5247	-2.74224	2.00597	-1.22755	-0.481387	-0.128291
	2.76643	-2.24814	0.111923	-0.3371	-0.413523	2.50129	1.23024	1.99431	2.08397	1.88819	-0.204327	-1.39301
	2.89576	-2.01413	1.32166	2.82078	0.147735	1.91156	0.594628	-0.682072	2.34923	0.969353	0.0565339	-1.23426
	-1.57948	-2.56845	1.05304	2.60666	2.22967	1.50808	1.99436	1.52722	2.94401	-0.583829	0.315761	-1.09872
	-0.493017	-2.55754	1.27272	-1.12365	2.24709	2.06824	0.00291317	1.63937	-2.92913	-1.02088	0.482816	1.26954
	-0.619428	-1.94166	-0.763257	-2.02746	1.82868	2.15297	1.51781	2.50498	-1.36629	-1.4061	0.426331	1.34251
	-1.24451	2.66794	-1.15609	0.482162	2.56772	-2.62968	-0.378176	3.02795	-1.05132	-2.48575	-1.57747	1.39546
	2.65939	-0.16816	-1.10555	1.35462	0.203405	0.563458	-0.153652	-1.05562	-0.222022	-1.56645	0.563221	-2.7633
	-0.659186	-0.264167	-0.991279	1.09325	0.772817	0.465352	-2.77115	0.0390821	-0.74957	-0.440013	1.83023	-1.81835
	-0.733798	2.14442	2.24713	-2.99867	0.86648	-1.01958	0.260034	-2.44505	-1.31	1.68637	1.81187	1.93589
	-1.59099	2.21911	-2.75403	-2.97225	-2.84142	-0.899435	0.118832	-1.92419	-0.0840236	-0.616095	1.76076	1.71045
	-0.880491	-0.991296	1.96652	1.49112	0.993419	-1.81406	0.608614	-1.88415	-2.51483	-1.08032	1.95561	1.69585
	-1.40766	-0.809569	2.71153	-2.22411	-0.80361	-2.80572	0.541571	1.55884	-2.02949	0.600412	-1.2302	1.63546
	-1.7757	-0.750937	1.65211	0.469384	-0.66647	-2.47661	0.352484	-2.21179	-1.66513	-0.68576	0.169547	-2.93012
	-0.944595	1.88133	-0.171699	0.729787	-0.728779	-1.71503	1.09511	-2.28783	-2.76385	-1.08008	0.647038	3.09432
	-0.613307	2.30454	-0.226719	1.66888	-0.790233	-1.11099	0.819283	1.92011	-1.58456	-1.20022	0.162313	2.11304
	-1.29932	-0.188341	-3.04451	1.68171	0.977157	-1.93478	-2.2512	0.0180364	0.311499	0.126737	-2.61076	1.93405
	-0.93822	-0.858467	-2.40474	2.39012	3.04041	-1.91148	-0.589463	-1.10431	2.13838	2.39848	0.656723	1.85753
	-1.07642	0.411501	-2.87701	-2.47126	-2.58939	-1.61942	-0.214857	-0.970689	1.68822	2.28216	2.53011	-0.474441
	0.733132	-0.944459	-1.25793	2.48763	2.80884	2.1853	-2.21017	-1.59665	1.81839	-2.82809	2.70113	2.89274
	0.347176	-2.15132	-2.04225	1.62858	2.23945	-0.984077	-0.192957	-1.52238	-0.812129	0.381097	-0.0283183	1.57244
	0.412273	-0.2939	0.256968	-2.34523	0.266694	0.607566	-0.0407747	-1.28439	-2.76238	-0.106206	-0.631378	0.994896
	-0.204014	1.72837	-0.25599	-1.54915	0.262436	2.278	-1.08018	-1.93971	-2.55753	1.84882	0.960594	-2.79402
	0.409094	1.72049	-2.42655	-2.28498	-0.191822	-2.38904	-0.248818	-2.21424	-0.615064	-2.13054	1.11974	-2.53379
	0.283212	2.22864	-2.04684	-1.61835	0.218659	-1.71472	-1.49888	-3.14079	-0.159652	2.80041	1.82159	-2.78566
	0.427695	1.98463	-2.20883	-1.47369	0.0544057	-2.15815	-0.400178	-1.47115	-1.93198	3.04252	-0.563578	0.79054
	0.553694	1.91299	0.0469272	1.74237	1.10051	-2.49066	-1.37955	2.9068	-0.86464	-1.65054	1.18424	-3.02094
	0.139766	1.84068	0.925105	-2.26823	2.18736	-2.42203	-0.2984	-1.31161	-1.94624	-1.57644	0.866946	0.712014
	0.527714	2.16713	-2.07534	-1.25375	-1.26659	-2.56894	-0.334808	0.75919	-1.86264	2.73362	1.34523	0.426135
	0.525315	1.39499	1.53174	-1.19119	0.376284	-2.08586	-1.20264	0.524036	-0.884029	1.41632	1.10807	2.54114
	0.80759	1.56295	1.56546	-2.36709	0.190887	-1.14872	-1.32255	0.505231	-0.101268	-2.34699	-1.78347	1.68323
	0.738709	2.14208	1.6114	-0.486194	1.06696	-0.547445	-0.654873	0.352474	-1.56318	-2.69916	2.54405	2.79993
	0.649864	2.30278	0.234235	2.05414	1.66019	-1.36473	0.977352	0.135895	-1.74706	-1.43599	-1.56784	-2.54962
	0.560444	2.20759	-0.449603	-0.274662	-1.33323	-0.668497	-1.01664	-0.171166	0.0245807	-2.58669	-2.44623	3.02624
	0.707278	1.68749	-0.0088915	-1.13338	1.01492	1.45786	-0.80448	-0.096628	1.24571	-0.754243	-2.44895	-3.07662
	0.909539	2.03539	0.0587962	-0.534213	0.896281	2.26217	-0.73388	-0.363881	0.390294	0.596398	-2.36541	1.03817
	1.43384	2.77168	-1.86617	-2.01656	0.492815	-1.56498	0.142802	0.0544802	0.999549	0.376038	-2.47206	0.584123
	0.853074	2.45856	-1.07578	-1.90434	0.880383	-1.0276	2.57107	-0.0488338	-0.117885	-2.30758	0.583159	3.09975
	1.00197	-2.18739	-0.736678	-0.627095	1.28713	-1.91666	1.42434	-1.33374	-0.418826	2.88398	-0.953433	-0.0256539
	0.337645	1.27599	-0.0778476	-1.25908	-1.40525	0.352543	1.67867	-0.899451	-0.462251	0.280711	0.184451	0.384023
	0.793455	1.82086	0.064619	-1.15191	-0.18332	0.748324	-2.78883	-0.602164	0.296676	1.33476	-2.56158	1.78685
	0.994085	-1.05638	-0.188039	-0.597608	-2.7414	0.605606	-1.84013	0.501516	1.24749	-1.30018	-2.20633	1.47583
	1.25941	2.17129	-0.277069	-0.434881	2.4024	0.818805	-0.929875	-2.61569	-2.66709	0.843622	-1.90738	2.59832
	1.94621	-2.45729	-2.61892	-1.10027	-2.73867	-2.44238	-0.556721	-1.57257	2.98611	-0.138014	-2.65815	2.91035
	-0.352388	-1.72	-2.90356	-2.6832	-2.40026	2.57921	-0.953738	-0.445432	2.90693	0.758352	-2.26892	0.562058
	0.395105	2.99184	1.03351	-2.72463	-2.67589	-2.65595	-0.979661	-0.547689	1.92892	1.01154	-1.94549	-1.89929
	0.736631	-0.54639	-0.669659	-2.42664	-2.90809	-1.59729	0.273623	0.051536	2.71517	0.502931	-1.73565	-1.97408
	0.936868	-1.19973	0.42685	-2.7021	2.79283	-2.42716	0.106458	-1.85244	2.04116	1.28094	1.33483	-2.94738
	1.1348	0.863991	2.7285	2.72655	2.3572	2.75371	-0.797445	-2.0185	3.03871	0.334199	1.7429	2.71529
	1.57298	-0.300182	-1.15453	2.84237	1.10075	-2.46273	-1.06636	2.78253	-2.77901	0.394228	-1.76944	0.86882
	1.80618	-1.09329	-0.989256	0.915021	0.843946	-2.60474	-0.161432	0.439568	-2.79525	1.39846	-1.60087	-2.28474
	-1.03876	-1.79261	-0.383343	1.32695	0.809268	2.77392	-0.668021	0.244124	-1.98216	0.587036	-1.46498	1.86537
	-0.552633	0.46721	0.810736	2.98469	-2.9847	2.93811	-1.10878	-2.22817	0.168645	1.41763	1.45085	0.91516
	0.149537	0.454002	-0.742871	0.0287993	0.738791	-2.20879	-1.12857	2.53589	3.10497	1.2214	-1.74651	0.0268099
	0.436156	0.228215	-3.11009	0.994194	0.699034	-1.84944	-0.951224	2.19292	-1.93968	1.81718	-0.566969	1.07688
	0.486491	-0.594245	2.91188	1.85156	-2.57932	-2.40845	-1.62696	-0.106519	-1.97072	0.595363	0.418756	1.83386
	1.55873	0.725653	-1.02078	-0.782042	2.37607	2.16924	-1.42607	-0.186545	-2.65627	0.658065	-0.216773	0.0407883
	2.19868	-2.03792	-0.457573	-1.10944	2.41156	2.09186	0.848291	-0.894188	0.489497	0.070273	2.59226	1.35323
	2.11078	-1.71876	-2.13811	-1.12032	2.2529	2.30253	-1.79943	2.04895	-0.108664	0.921787	-3.10322	-1.64499
	1.62491	0.802358	-2.60097	-1.42557	2.28063	-1.73264	-1.37289	-2.69275	0.444607	-0.355567	-2.65655	-0.754568
	1.0134	0.4647	-2.83145	-2.91944	1.67365	-2.1611	-0.965893	2.87233	-0.551283	0.0727955	-2.06351	-1.91146
	-1.47401	-1.39704	-0.54998	2.69454	2.10695	-3.13631	0.82537	0.130695	-0.513114	0.40169	1.54114	-2.02439
	-0.0628131	2.68393	-2.35126	2.52413	2.24363	-1.74008	1.00514	1.21132	0.00275909	1.68795	-0.204347	-2.12198
	-0.0556284	2.42308	-0.704742	-3.023	2.42255	-0.426233	0.286827	0.150163	1.01254	-1.96232	-0.1151	-2.01503
	-0.643082	-2.40535	-0.0802895	2.7925	3.08744	-0.0849615	2.41977	-1.55851	-3.13491	-0.931289	-0.0911738	-2.67378
	-2.00257	2.97476	-0.187735	-2.63315	2.94423	2.65553	1.42269	1.50743	-0.728465	2.54679	0.142903	-2.05934
	-2.78275	-2.85574	-0.426248	-0.586928	0.691521	-0.186377	-0.037761	0.785427	2.65267	-2.55278	-0.150049	-1.86958
	3.07683	-2.71009	-0.159687	-0.975974	-1.22629	0.30865	-2.07869	-1.14866	-2.87123	1.591	0.0980618	0.256228
	2.61631	-2.56882	0.139748	-2.85422	-1.24557	2.49793	1.52138	-1.06955	1.70805	1.86382	-0.64553	0.712284
	-0.97226	-2.73954	0.502587	0.988971	-2.35686	2.65222	-0.842505	-2.06031	-2.83898	-0.273529	-0.40492	0.655636
	-0.539318	-2.7062	2.02958	-2.01788	-1.15607	0.269626	-1.46012	-1.86444	2.69163	0.432245	-0.234825	0.940869
	-0.196701	2.98977	0.508461	0.514305	-1.65177	-0.844506	-1.34898	0.791758	-0.260471	-1.97374	3.0593	0.84943
	-0.481014	2.81596	0.550354	-1.14113	-0.817974	-0.0917309	-1.32574	-1.21203	2.15746	-1.602	-2.79435	2.83222
	-2.03185	2.60852	0.0974656	-1.41248	0.328458	0.135655	-0.782537	-1.25756	-0.471658	-0.973519	-2.56535	0.531821
	-2.29033	-2.18568	-0.122071	1.11019	-0.889643	1.48127	-1.12363	-0.975009	0.340662	-1.18887	-2.35013	0.547501
	-2.77036	2.17496	1.12778	-1.27869	-1.75088	3.00858	-0.986304	-2.18646	2.79257	-2.2863	2.0673	0.419791
	3.00834	2.00745	0.764299	1.36032	-0.899107	2.27706	-1.33853	-0.880782	-1.66012	-2.03213	3.04304	0.24163
	-3.06073	2.61569	1.63438	1.75159	0.639993	2.08705	-1.61146	0.542532	-1.51441	-0.892217	-2.22006	0.365136
	-1.03889	2.37816	0.593073	1.31453	-0.085019	1.07808	-1.21554	-1.09724	-0.516106	-2.76889	1.82308	0.567332
	-0.672344	2.34178	0.668373	2.04952	0.918818	2.17216	-1.55671	2.3192	-2.08814	-2.79951	2.72918	-0.339112
	-0.869692	0.266507	-0.410798	1.80799	-0.244951	0.848554	3.00762	1.86376	-1.19655	3.01349	-3.07159	-3.10634
	-1.14096	1.6051	-0.75625	1.0039	-1.40783	0.98695	-0.707618	1.15265	1.99519	-2.53258	-2.39229	-1.69842
	-1.79065	-1.46809	0.0810298	-0.246332	-1.57963	1.71619	-1.45386	-2.63836	1.10981	-0.988452	-2.03902	-2.91909
	-2.49336	-2.88002	-0.167408	-0.502745	2.80288	0.720199	-2.19388	-0.87266	0.455835	-1.41842	-2.04078	-2.89323
	-2.72811	-1.46153	1.22704	1.74363	1.81514	-2.22652	1.73553	-0.429433	-3.12146	-2.65041	1.01177	2.56163
	-2.02453	-1.17251	-0.748812	0.816354	-1.82	-2.32774	1.57088	-0.330532	-2.18727	-3.02367	-2.61696	2.73572
	-1.80196	-2.53127	-1.10774	-0.181209	-1.7195	0.207449	-0.51059	1.62723	-2.91977	-0.874355	-1.86995	-3.04547
	-1.32726	2.56893	-1.07207	-0.995095	0.0345993	1.33979	0.813449	-2.63662	2.96669	-2.64499	-1.60068	-2.07106
	-0.996268	-1.42649	-0.920921	-0.956694	-1.0285	1.07279	1.159	-0.866289	-1.59101	2.63636	-1.69281	2.31817
	-2.1708	1.41714	2.05308	-0.800531	-1.21611	1.63095	-2.73496	-2.08312	1.58166	2.40701	-1.69029	2.38641
	-1.07209	0.328085	-1.18334	-0.630415	0.311232	1.70119	-1.01987	-2.93259	-0.73249	-0.473999	-1.34931	-1.32082
	-1.09953	0.423813	-1.41058	-0.621331	0.0898807	1.90512	-0.678542	-3.13646	-2.50645	1.70943	1.37273	-2.62405
	-1.26532	1.27541	-1.4257	0.0977269	-0.899064	2.29674	0.484849	-2.82113	-0.655698	1.07686	1.14815	-2.78181
	0.0634799	0.663974	1.0772	-0.0575699	-1.49892	1.61652	1.46133	-1.51636	-2.44884	-2.30685	0.938326	-2.36628
	1.62328	0.619626	-1.27177	0.90244	-0.0241004	1.486	-1.89302	0.41072	-0.228981	-2.2778	-0.276805	2.11909
	1.24948	0.753261	-1.5398	0.450476	-0.402055	1.65388	0.627949	-0.343463	-1.21862	-2.00701	-1.08118	1.59327
	0.483072	2.03224	-1.72862	-0.740772	-1.0686	2.83251	1.11986	-1.02843	-0.882522	-2.40683	-1.20243	-2.67281
	0.737563	1.30841	-1.20737	-0.570853	-1.61121	2.76094	1.05417	-0.153932	-0.135783	1.57922	1.15374	-2.67059
	0.806072	1.70255	0.636096	-1.62685	0.0463159	-1.27067	1.09915	-0.0767423	-0.770773	0.766385	0.852872	1.9874
	-0.598242	1.82856	-0.307141	-1.6606	-0.878852	-1.41474	0.761803	-2.57296	2.05725	-1.85345	0.511137	2.04728
	0.895444	1.33505	-0.2123	-3.04129	-1.5498	-1.35469	0.332111	1.87233	-0.0189396	-0.459349	-0.0635115	0.195659
	-1.24335	1.57668	0.282608	-2.97556	-0.298569	-1.27802	0.788949	2.41903	-0.0301862	0.535863	-0.695732	1.79295
	-1.0457	2.24276	-0.363875	3.04484	-0.689671	-1.02373	1.43123	0.489739	0.416846	2.67872	1.05537	-0.273964
	-1.88497	-2.83944	-0.0523155	-1.93943	-0.70238	-1.09146	1.20512	0.334645	0.45938	0.160781	0.86457	2.20455
	0.793601	-0.13824	0.319731	2.15676	-0.152558	0.737395	0.941477	-1.19293	0.459303	0.402377	0.641415	2.34792
	2.47965	-0.54264	-1.69301	1.39957	-0.314314	2.23285	0.680346	1.00207	0.388045	-0.252066	1.73821	1.09764
	3.08612	-1.27908	1.20104	-2.57861	-1.19479	-0.589272	1.35184	-0.847791	2.17397	-0.896816	0.793661	-1.76098
	-1.52394	-0.224184	-2.934	-0.540562	2.52938	-1.31691	0.713246	-1.15818	-1.40589	0.787058	0.112728	-2.88304
	3.01697	-2.00595	-2.49263	0.522078	-1.22782	-0.668701	1.34884	-1.61363	-0.121731	-1.02402	-0.436042	-3.07109
	-2.85886	-0.847636	2.5943	0.574809	0.407034	2.41636	1.36302	1.458	0.0800757	0.334644	-1.41495	-2.58665
	-3.02818	-0.38267	-0.867249	0.341208	-1.39897	2.47818	0.287073	-0.705218	-0.802933	-2.38446	-1.5455	-1.84707
	-2.79099	0.149857	1.48376	0.00741883	-1.28461	-0.241887	1.5395	-0.310722	0.20446	-0.944416	-1.03829	-1.95944
	-2.55579	-2.1318	3.05599	-0.346756	-1.91574	-0.882342	1.72449	0.0313262	-0.312126	-0.472251	-1.09635	-1.82368
	-1.57073	-1.76523	0.594531	-0.418892	-1.96775	2.3744	1.6332	0.0267052	-0.172855	0.0184925	-0.953972	-1.97677
	-2.11029	-1.38322	-0.562453	0.0741567	-0.961371	1.70619	-0.119078	0.888597	0.0258353	-0.137121	1.64201	-2.87268
	0.997317	-2.24225	-1.38027	-0.210931	-1.9051	0.583946	-2.85961	0.972936	-0.739398	-0.107274	-1.9206	1.10945
	0.343551	-0.655768	-3.05613	0.177986	-1.05455	1.46783	-1.05477	-1.94037	2.8858	0.61356	-1.57465	-0.947362
	-0.357258	-1.84337	0.376824	2.48211	-0.155192	2.13733	-1.68475	-2.45974	-2.36889	-1.98982	-1.26511	1.293
	-1.43379	-2.00775	0.306115	2.75167	-1.43222	2.18196	-1.16679	-2.02198	2.98266	-2.06623	-1.1444	-2.00546
	-2.05173	-2.73948	0.889551	2.60421	-0.287324	3.01589	0.0634644	-2.39993	-0.0424962	-1.54732	-1.20802	1.52325
	0.653669	3.12988	0.804845	2.03492	0.431973	-3.09482	-1.5671	-0.162749	0.094386	-2.46571	-2.90642	0.745241
	0.764111	1.97136	-0.770322	-0.490069	-3.06002	-2.80543	-2.34562	2.71434	0.117534	-0.715839	-1.23392	-2.51489
	0.226769	-1.18004	-2.44838	0.885746	-1.50083	3.06858	-1.95666	1.86902	0.128761	-2.11894	-1.25606	2.35049
	-0.0347916	2.88848	-2.63065	1.37632	1.20188	-0.993508	-1.35698	1.22858	0.405931	-2.25731	-0.254456	-0.726272
	0.408199	2.68967	0.707339	0.798228	-1.69263	2.25327	-2.70921	0.230755	-2.92461	-1.2614	-0.102163	-0.869525
	0.331918	2.33481	0.392364	0.50367	2.50717	-2.96544	-2.31552	0.597612	-2.08474	-1.26049	-0.457849	-2.34987
	1.23028	1.90549	0.810251	-2.78527	2.08532	0.0343635	2.80108	1.30128	1.48346	-0.784471	-0.315226	-2.52143
	0.11783	-2.62222	0.827092	-2.58196	-1.77169	1.68734	0.801864	1.40398	1.12758	-0.375442	-0.145486	-2.74352
	0.515243	-2.17033	-1.46295	1.20868	-1.95029	2.19507	2.34385	1.99964	-0.888437	-0.930285	0.073941	2.91698
	0.905314	-0.284974	-2.14886	-0.0682451	0.463168	-0.411255	0.97215	0.712804	-0.86004	-1.63889	-0.375551	-0.357016
	1.16975	-0.522701	-2.54081	-1.17331	1.23642	-0.244664	-1.61036	0.0545439	-1.58452	-2.25042	-0.147563	-0.149233
	0.0134264	-0.761812	-0.792998	-1.11595	2.27467	0.580834	2.8132	0.0525242	0.099994	-2.33614	0.915005	-0.205662
	0.328112	-1.6974	-0.241879	1.73051	-2.46663	-0.569911	1.76821	-0.127009	-2.11011	-1.25437	2.17142	-2.43481
	1.00061	-1.69043	0.42431	1.89753	-2.42112	0.326708	1.00562	1.06556	-3.1285	-1.66256	2.82411	0.087763
	0.362678	-0.796057	0.789459	-0.337981	2.89963	1.02064	0.583214	1.15411	-2.83395	-1.92393	2.08303	-0.161279
	0.54093	-0.633887	-0.0257327	-2.18825	1.97739	-0.36316	0.741463	0.213847	-2.25918	1.55545	2.09007	-0.834218
	1.06307	-0.976283	-0.526593	-2.07026	1.51837	-1.8046	0.159497	0.420675	-2.41678	0.12785	-2.62082	-3.11161
	1.29516	-2.27684	0.273672	-2.47665	0.493315	0.406695	0.0408035	-0.00868414	0.132912	-0.303317	-0.364356	1.18
	0.995317	-1.90596	0.0691255	-1.85973	-2.47699	0.146372	-0.957814	0.240019	1.43194	-2.77458	1.04993	1.12662
	0.568835	-1.02638	-0.337961	-3.14138	-2.9326	-1.55106	-1.87882	0.0387747	1.20432	-2.64882	1.71496	-0.269715
	0.372178	-2.70271	-1.15078	-2.14398	3.11799	-1.56799	-1.41064	0.194211	0.105513	-2.63854	1.81754	-2.11363
	-0.357042	-2.5745	-0.11572	-2.08922	3.02985	-2.03303	2.4305	0.256217	0.365034	0.584272	-0.575669	-1.54179
	0.804994	-1.26965	0.530301	-1.29675	0.495257	-0.955513	0.22141	0.46804	-2.21948	1.44906	0.462625	1.85261
	1.14915	-0.917294	1.32578	-0.966255	-3.00912	-0.00583363	-2.17208	0.317727	-1.85266	-2.45417	1.00661	2.542
	0.909148	-2.88746	-1.02597	-2.07461	-1.96523	0.140419	-1.91952	0.72711	2.94762	-2.44181	1.17111	-2.31702
	0.271515	1.65043	-0.692295	-1.45816	-0.699146	3.10264	3.07951	2.66959	-1.87248	1.53926	1.37811	-1.57261
	1.71387	-2.70089	0.064511	0.476304	-1.42093	2.795	-0.646008	-1.59003	-1.08478	2.06688	1.43356	1.11354
	1.04254	1.66529	0.485375	0.602515	-1.68831	-1.4527	0.823386	-0.188267	-2.86083	1.42977	2.09833	-1.96817
	0.460737	1.6241	0.68808	-0.49998	0.157437	-2.04769	-1.42369	-1.07959	-2.6959	2.73606	1.68928	0.291893
	0.900821	1.08389	-1.14593	2.26405	2.49065	0.933448	-1.92828	-0.53692	-0.240904	-2.3808	1.65014	-1.98395
	0.846079	0.0806361	-1.06845	1.20661	0.632159	-2.36354	0.596952	1.78457	-0.0714753	1.22128	2.81094	-1.90898
	1.32269	-2.1148	-0.104745	1.23404	0.700868	-2.232	-0.657325	-2.74126	3.06959	3.02918	2.31291	-0.106633
	1.34146	-2.30287	0.635278	1.42364	0.290122	-1.65979	-1.09998	0.983665	0.470911	1.01544	1.93942	1.49218
	0.838582	0.622754	-3.04773	1.28547	2.05041	-2.60454	-1.33913	0.258459	0.503901	-0.361349	-1.55487	-2.29723
	1.71596	0.300192	2.02152	-2.00814	-1.5311	-2.4168	-1.34674	-1.86267	-0.501902	2.82371	-1.51546	-2.43264
	1.67153	-0.02885	2.35316	0.373797	2.65385	-1.87102	-1.98693	-0.529007	2.87084	1.31439	0.678293	-0.0737117
	1.10857	-0.402502	0.704602	0.744903	2.22965	-0.954837	-0.117638	1.15038	3.10178	1.09682	-1.74506	1.31331
	1.04486	-0.394692	3.03283	0.753731	-1.57091	-2.83814	-0.374378	0.923237	3.10262	2.3308	0.57799	1.76757
	1.47078	-2.37824	1.43587	1.30842	-0.576732	-1.71736	0.954636	0.482391	-3.0358	-3.11014	0.674007	-2.12038
	1.48012	-0.544524	1.11887	1.27758	-2.16549	-2.57262	0.603613	-0.47619	-2.94167	1.22616	-0.358985	1.81926
	0.247917	0.0735779	0.824971	0.470252	-1.42055	-2.80301	0.365314	0.323321	-0.258239	0.889813	-0.0860021	1.86489
	0.125393	-2.74933	0.11002	0.8142	-1.93705	2.87869	0.457311	-0.238972	0.123789	-0.284256	0.250085	3.05662
	-0.0353553	-1.89001	-0.259934	-0.769316	-2.7997	0.482615	0.103056	0.301993	1.13638	1.77659	0.53028	-2.80313
	0.793842	-0.897568	0.937777	-0.688462	-3.06864	0.579067	-1.06357	0.020678	-2.36233	0.242374	0.683551	2.69875
	-0.850232	-0.514681	0.846238	-0.116938	-1.88786	-1.41842	-0.821742	0.71383	-1.93199	-2.53713	0.8718	-0.305353
	-0.184205	0.178899	-0.398936	-0.87848	-2.22343	2.39128	-0.699397	0.572219	-0.905893	-2.2243	-0.830407	-0.262865
	0.153289	3.10817	-0.998997	-1.6619	-2.43793	-0.497893	-1.31424	0.0326885	-0.605761	-1.95123	-0.525956	-0.309502
	0.348394	2.98435	-1.12493	0.349843	-1.33996	-2.09957	-2.33919	0.769156	-0.102749	-1.75431	-0.109058	-0.564416
	0.087457	-1.41479	-0.625532	0.053905	2.82042	-0.800913	1.82923	0.276324	1.68816	-1.73767	0.220634	-0.277299
	0.808436	-1.19851	0.910704	-2.82228	-2.25983	-0.547324	-0.861281	0.0310092		-1.90647	0.796163	0.541274
	0.621363	0.109368	-0.775544	-2.76407	-1.85466	-2.76212	0.860577	-0.564464		-0.357092	0.999545	2.96189
	1.32674	1.37948	0.338291	-2.64784	2.14054	-2.21957	-2.87501	0.0795177		-0.109126	1.20999	-0.387535
	-1.44942	2.78848	0.303843	-2.46009	0.691704	-2.80817	2.74294	0.0564512		-2.03843	1.30976	-0.433304
	2.06671	2.37563	1.434	-0.577507	0.855662	-1.66418	2.30156	1.11434		-2.3102	1.86431	0.64229
	0.054099	1.92775	0.789079	-0.49606	2.34421	-1.89693	2.13951	0.910806		0.267118	1.83227	-0.679446
	0.0540745	-3.03001	0.454562	0.134375	1.50047	1.79746	1.95925	-0.989054		2.23073	-0.83568	0.403254
	1.91768	2.35646	0.959781	0.479899	1.64894	-1.74427	-0.436268	2.10948		-2.85218	0.485043	0.316896
	0.216512	-2.26063	-0.0648567	-0.688762	0.428086	-0.359586	1.0233	-0.591232		-2.82443	0.408033	-0.577961
	0.299021	-0.0157154	-2.32273	2.54869	-2.48609	-1.65962	2.45492	2.26828		0.668912	1.17944	0.213048
	1.67324	-2.55896	-2.65631	-1.07964	-2.89569	-1.79608	2.48606	-0.807057		0.683787	1.37826	-1.61327
	0.536858	0.20071	0.22333	-1.35576	-2.0088	-2.59617	2.34919	-1.19092		0.249237	1.48576	-0.428667
	0.290525	0.472777	-2.03148	-3.07236	-2.89686	2.33219	2.18723	-1.33762		-2.02107	-1.9977	-2.28579
	-0.0268356	1.57368	-1.9078	-1.45202	-1.37838	-0.175893	0.974758	-1.10763		-1.59231	-0.708155	-3.01314
	0.356283	1.16782	-1.74603	-1.91191	-2.71186	0.081576	1.61624	-1.62343		-1.9752	0.251718	-1.94543
	1.9151	-2.80422	-1.78196	-2.75374	-1.54	-0.985922	1.62586	-1.75014		-1.32203	-2.46803	2.73033
	2.58096	-2.41591	-1.62482	2.76589	-0.878318	2.91802	0.580122	-1.84336		-1.5743	0.149325	3.08942
	2.11118	-1.56933	-1.23085	1.70117	-1.02538	1.44483	-0.0380949	-2.15421		-2.03691	1.70329	-1.87148
	2.82245	-1.18807	-1.56874	-2.39219	-1.97287	1.257	-0.40232	-1.95079		0.428723	1.38807	2.24328
	-2.92775	-1.92009	-1.66714	-2.73574	-0.275646	1.4662	0.874306	-1.20078		-0.0914083	2.47502	3.05142
	1.22615	-1.80124	-2.36197	1.51579	-0.529789	2.77993	0.602428	0.249794		0.577721	-0.264028	3.12191
	1.75343	-1.31133	-0.714885	0.843715	-0.0282505	1.03932	0.651778	-2.32128		-1.12918	-2.63852	2.60737
	2.69268	-2.29108	-1.27511	2.28402	-2.13634	-2.32342	1.04791	-0.546614		-0.504514	-0.717089	2.3304
	-2.91453	-1.44466	-1.35825	-2.03141	-1.62111	2.69316	1.15371	-0.0688237		-0.282948	-2.54779	-0.795659
	-2.28251	-1.65971	-2.11805	-2.35391	2.1773	-2.91388	-0.358813	2.64404		0.571211	-2.31359	-0.309107
	1.22438	-1.41955	2.66296	-2.39874	2.30533	-3.02777	-0.299306	2.98045		-1.70451	-1.00559	1.06613
	1.24412	-0.886034	-0.501262	-2.01805	2.32454	2.21727	-0.370774	2.89562		1.46429	-2.03866	0.476036
	1.69635	-1.8485	-0.729887	-1.85193	1.29764	-2.6015	-1.19646	-3.11818		-2.53572	-1.18971	-1.82151
	-2.36029	-1.44799	-0.95613	1.71527	3.02398	1.81492	-0.806266	-2.43997		2.34914	-2.06745	-1.32539
	-1.98939	-0.924675	0.355146	1.65803	0.524424	2.39504	-0.543814	-2.91308		-2.60456	-1.66631	-1.13246
	-2.89309	1.48565	0.520755	-0.259511	0.445815	1.2888	-0.41649	2.80516		-2.26456	-1.47227	-0.67938
	-0.534583	1.63135	-0.847339	-0.277693	0.291141	2.72956	-0.701533	2.61094		-1.6023	-1.87912	0.766499
	0.140037	3.07442	0.0584667	-0.291143	0.972057	0.276007	-0.41571	0.868722		-2.3879	-1.01079	-1.68034
	-3.08237	-2.75328	-0.529884	-1.77049	0.729262	2.70812	-0.806729	-2.40941		-1.74755	-1.17954	-1.80185
	1.96419	-3.02815	-0.380679	1.59281	-0.225478	0.680551	-1.62486	-2.71464		-1.31035	-0.581916	2.34376
	-2.67829	1.27157	-0.312347	2.43635	-0.17813	-0.505657	-1.3619	-2.94493		0.16985	-0.299923	-2.18349
	-2.73411	2.12447	-0.512078	2.34266	-2.21556	0.301428	-0.910904	3.04984		-3.03348	-0.521672	-2.66258
	-0.628986	2.45552	-0.40178	-2.11837	-2.31285	0.148324	2.425	2.82542		1.80181	-1.9589	-2.19587
	0.388982	1.24468	-0.761047	-0.607019	1.42636	0.144246	-0.884372	-0.0658934		1.63467	0.942439	1.79448
	0.335687	0.0790051	-0.694031	-2.14259	0.749135	0.996472	2.64321	0.309602		0.838905	0.165518	2.01891
	-1.4887	2.11401	0.585122	-1.01661	0.47471	1.15839	-0.505279	2.73043		0.815147	0.886247	2.43108
	-0.718702	1.49352	-1.61066	3.1245	2.17371	-0.0452827	-1.07147	-3.01209		1.7732	0.335471	-1.50448
	-0.0716999	0.180555	0.899452	1.50261	0.415515	-0.341624	-1.09226	-1.33729		0.486136	0.314732	-2.08673
	-0.356182	1.97115	1.0802	-1.08263	0.470692	-0.785873	-1.19628	2.33373		-0.473336	-0.721008	-1.73785
	2.63479	0.325077	-2.06161	-2.82483	-1.96194	-3.01108	-1.35773	2.61752		-0.996844	-0.537169	-0.973587
	-0.413925	0.0491875	-1.43184	-2.62534	-1.71239	0.922686	-1.70347	-2.45473		-0.935374	-1.08985	-2.66065
	0.0664525	-0.181147	-1.54527	0.736204	-0.356106	1.0034	-0.698455	-1.45284		1.91265	-0.890893	-2.80534
	-0.136799	-1.91773	-1.29843	-0.436849	-0.895771	1.10394	-1.11017	1.20441		2.11689	-0.600938	-3.0025
	-2.22982	2.32483	-1.89927	-0.498	-1.86862	-1.15403	-1.18823	2.10592		1.746	-2.95198	2.99483
	0.384033	0.876444	-1.57518	-2.55327	2.5872	0.670573	-1.21538	-0.905497		2.93321	-1.30494	-2.08555
	-2.28397	-2.56691	-1.16585	0.470518	0.951234	-0.546573	-2.19081	0.369966		2.05888	2.68652	-2.47965
	0.735157	1.01571	-2.09613	-0.302942	1.65556	-0.125068	-1.84805	-0.369947		1.91841	-1.92307	-2.63551
	-0.117342	0.946523	-1.66482	-0.572246	-0.37615	0.0754215	-1.75783	-2.66987		2.73604	-1.7539	-2.86476
	1.67874	1.70255	-0.909182	-0.600193	-1.42883	3.11106	1.37929	-2.46205		-1.08237	1.78222	-3.07436
	-1.66522	1.93776	-2.90852	-0.748591	-1.50214	0.134006	1.58666	1.90451		-1.16413	-1.27583	0.955684
	-1.54777	1.27024	-2.87017	-0.0509095	-1.95304	0.472093	1.1526	2.37777		-2.99109	1.16823	0.906409
	0.64274	0.96153	-1.67229	0.215348	-2.97249	0.904837	0.966526	-2.86183		-2.68451	-2.43625	-2.68157
	-1.21506	1.29595	-1.06988	0.444273	1.53172	1.08276	0.985536	-2.18443		-0.857387	-2.57078	-2.67667
	-1.14643	1.51702	1.38474	-0.0232469	-1.64149	2.10795	0.784692	-2.24033		-0.677205	-0.604872	-2.76752
	-2.33715	-1.12058	2.93994	0.291675	-2.12999	0.280154	0.874656	-3.09118		-2.45936	-0.569881	1.11092
	-0.954708	-0.453801	-0.100263	1.9739	-2.40752	-2.72122	1.25322	1.67303		-2.48652	-0.470415	0.222532
	3.06106	0.98865	2.21133	1.10553	-2.8469	-1.25976	0.543902	1.84723		-0.733636	-0.965887	0.105304
	-2.55496	2.91365	2.01245	1.11397	-3.12422	3.05304	-0.830486	2.03738		0.0737452	-0.93582	0.0933741
	-1.84556	3.13493	0.373335	1.01312	-3.02116	-2.88421	-0.344687	-1.9241		-0.886867	-1.42592	-1.83593
	-0.435781	-1.85162	-1.40908	1.19993	-0.646336	-2.22592	-0.907995	-2.07374		-1.49132	-1.45823	-2.03619
	-2.70161	-1.68579	-0.985031	-1.83028	0.000800528	2.19951	-0.808433	-2.37251		-2.30899	-1.36448	-1.90752
	1.11792	-1.78024	0.283659	1.87258	0.787584	-2.76011	-0.716337	2.64171		-2.43262	1.32013	-1.92398
	0.424288	-0.610567	-0.170616	2.40143	-0.361528	-2.15507	-0.921231	-1.88881		1.66291	-2.05184	-3.02973
	0.81	-2.50794	-2.62617	1.1036	-2.20251	-2.03521	0.0656144	-2.98855		-0.514525	-2.5654	-0.780846
	0.490485	0.565674	-2.79513	1.29179	-1.93049	1.04102	-2.51076	3.13973		-2.90793	-1.28003	2.25564
	-0.109759	-0.0281015	-0.776633	0.90638	1.24503	-1.56389	2.77605	-2.7344		-2.03015	-1.32972	1.77838
	0.234653	-1.50821	-3.03186	-1.8053	-0.779746	-1.85326	3.02192	2.11702		-0.251011	2.42751	1.80923
	-0.933916	1.11398	1.79232	-2.26095	-1.44724	-1.14263	2.69444	2.48316		-1.70327	-2.50043	2.07817
	-0.250261	0.51082	1.45771	1.13588	-2.02507	-0.889501	3.00534	-2.64485		-0.367587	-2.90583	2.0214
	-0.363369	-0.0376451	-0.100777	1.97883	-2.66369	1.44502	-1.07062	-2.02843		-0.627037	0.550489	-0.586576
	-0.625735	-0.622362	-2.70581	-2.05393	-2.51225	2.05372	1.64259	-0.722751		-1.14174	0.525438	-0.899613
	-0.825991	1.08238	3.02469	2.62394	-2.28007	-2.8433	-1.29394	-3.04274		-0.829138	-2.26158	2.53889
	-0.659048	1.1644	2.71929	2.12242	0.711111	1.16031	-0.76955	2.39408		2.60927	0.512194	2.67669
	0.914606	0.278394	2.06386	2.58341	0.166998	2.37441	2.64969	-0.910211		-3.06575	0.130523	1.03076
	-1.58569	0.469987	1.14041	2.34411	-0.358899	1.64634	2.54643	-1.43526		2.92445	-2.89061	1.69564
	1.50365	0.0583028	0.416263	1.24095	-1.09237	-1.5235	-0.516502	-1.30489		-1.36074	2.98578	-1.612
	-0.231295	0.0226085	1.33578	-0.7576	-2.09445	0.593971	-0.942052	-1.79089		-1.02024	3.11303	-0.76471
	2.33231	0.235798	1.26201	0.189321	-2.56513	-0.936622	2.22244	0.665648		2.62243	2.77207	2.9987
	-3.07126	0.0882683	0.906643	1.15932	-2.66496	0.807456	-2.85645	-0.428363		2.8042	2.88359	3.13059
	2.99975	-0.706258	1.24182	3.03379	-2.37442	-0.485203	-1.38024	0.228618		2.7164	2.811	1.91188
	-2.75081	-0.449123	-2.68725	2.95341	2.54107	-0.139851	0.24475	0.0356045		1.9847	2.5957	-2.0758
	-2.67881	0.16009	2.79212	-3.11278	-0.902436	0.390414	0.648944	0.572057		2.43682	2.80343	-1.62858
	-2.67852	-1.05871	0.846474	-1.39308	-2.58214	-1.58577	0.471319	-2.93094		0.730085	2.82362	-1.40861
	-2.55857	1.74229	1.65743	-2.44393	-2.7975	0.277892	0.798763	-0.683235		2.40346	-2.95161	2.74486
	-3.0618	1.81627	1.3198	-1.47192	-0.331408	-0.863873	-0.176885	-0.300881		-1.14638	-0.896807	-3.00432
	-2.5643	-2.97285	1.35041	-2.21824	-2.9697	-0.405252	0.680698	-1.23865		2.62697	1.32665	-2.38921
	-2.6012	1.15996	0.306447	-1.20319	-1.44543	-0.86672	-1.91243	0.0338414		-0.567516	-0.103971	-1.73812
	0.49966	1.17814	0.723655	-1.55282	-0.592602	-2.25931	-0.323853	2.08891		0.953144	-0.754356	-2.21338
	0.308222	0.481422	1.44337	-3.05261	2.74994	-0.248835	0.0552468	-0.516569		1.61934	-0.00113468	-1.99197
	-2.86264	-0.083643	0.76055	2.19805	2.62713	-0.3536	-0.220273	-1.64103		-0.541028	0.0886503	1.53808
	-2.2558	2.94046	1.35962	0.682456	2.96741	-0.498364	-0.336663	-2.69181		1.70883	-0.154705	-1.4622
	-1.46502	2.86981	1.47942	-2.20963	-2.99935	1.08407	-0.438239	-2.38172		1.51026	-0.717154	2.95119
	-1.09547	0.806882	1.44134	3.01416	2.33336	0.349524	-0.0100825	-1.74599		-0.275671	0.711883	-3.05646
	-0.217163	-2.87426	0.644981	-1.10975	1.00119	0.534457	0.119487	-2.41947		0.678509	-2.50835	-1.68962
	1.24956	2.86462	1.67512	-0.274809	-1.41647	1.43621	-0.398196	-0.437485		2.70701	0.674039	-2.86442
	-0.330609	1.1797	0.894489	-0.352776	2.59396	1.00923	-0.294841	-1.73645		2.1548	-1.24138	-2.92782
	0.0271908	1.82582	-1.8126	-1.33354	2.03022	0.560168	-0.132327	-1.82546		-3.08286	2.9988	-1.12681
	-1.71665	-2.61343	-0.926063	-0.155119	-2.3508	1.40635	0.184597	0.983095		2.69855	-2.88575	-1.17849
	-0.186278	1.73386	2.99914	-0.790614	-2.52621	1.24998	-2.32889	-0.848441		1.90935	0.676124	2.1986
	0.0503117	-1.25269	-2.64586	0.475232	-2.95301	-0.209649	0.444614	-2.02782		1.69226	0.825995	-0.655361
	-0.424863	1.07279	1.66668	1.19109	2.80819	-0.603179	1.97807	-2.13697		-0.0730086	0.983532	-0.878816
	-0.34487	-2.60688	-1.81903	0.772954	2.64657	1.28546	1.70575	-0.801554		1.08033	2.7612	-0.994375
	0.563696	2.63222	-1.10897	-0.250112	-2.18123	-2.75237	1.7746	-1.98233		2.08228	-2.89633	2.02198
	2.69574	-2.9278	2.37868	2.49841	-2.48545	2.01952	-1.05193	-1.99992		1.23442	0.892982	-0.511733
	-0.918358	2.70683	1.14811	2.23486	-2.69203	1.12056	0.138602	-2.67843		2.12136	1.14475	-0.828665
	-0.5487	-3.10439	0.0298471	-2.63906	3.12717	2.15551	-0.628221	-2.12008		-0.498315	1.20851	-0.917258
	2.35606	-2.76051	-0.337002	-3.08623	2.94759	2.25394	-1.33076	-2.36684		1.02667	2.85911	-1.02931
	-1.90332	3.04717	0.564585	1.67662	-2.01189	-2.80716	-1.04385	-1.71786		2.17668	2.89596	-0.772087
	-0.144666	-2.45434	0.0760613	1.90828	-1.83312	2.36336	-0.936052	-0.489988		2.3405	2.68152	-2.65093
	-0.0251749	-2.31134	-0.179812	0.675682	-2.4263	2.5889	-0.234763	-2.76647		2.7294	2.51249	0.103773
	-2.7476	-1.32431	-2.47066	0.983898	-2.34229	-2.40698	0.187693	3.11692		-0.351009	1.54949	-0.187747
	-2.53877	-1.88246	2.20701	0.105113	-2.58456	-2.13315	1.39843	2.99223		0.258995	2.20461	-0.398497
	-0.136146	2.97889	-1.40882	-0.172957	-1.0869	-1.58828	1.16056	2.52313		1.08976	1.97773	-2.77197
	1.69483	-2.20604	0.392237	-0.56109	-1.9556	-3.01473	0.556409	2.98897		0.181648	1.95915	-3.06839
	-3.11182	-2.04689	1.5016	-0.95907	-1.32175	-2.37298	-0.739269	2.91352		-0.123724	0.479834	1.70283
	-2.99584	-2.66073	1.61987	-0.97742	-0.468577	-2.11073	-1.16709	2.50939		-0.378292	0.261085	-2.98772
	-2.31952	-0.442707	1.54553	-1.3084	2.60693	-0.39067	-1.28928	-1.9769		-0.172318	2.08803	-2.74132
	-0.107911	-1.6562	1.09003	-1.7479	-2.3754	-0.956629	-1.39377	-0.161013		1.95949	1.87309	-0.602904
	0.0229249	-0.723381	1.62042	-1.68907	2.25563	-1.44808	0.995595	1.1537		-2.04329	-1.15046	-0.0849586
	0.111118	-0.962787	0.873961	-0.690745	-0.0535207	-2.35615	0.947364	1.08231		2.21095	2.70427	-0.436561
	1.78359	-1.40658	0.836316	-1.53543	1.77381	-2.66036	0.667491	0.777303		2.15758	-2.93731	-0.50949
	2.62763	-1.33085	1.58548	-1.508	2.90417	-0.72237	0.332778	0.137143		-0.674925	-1.86311	-2.96952
	2.54283	-1.56961	1.32064	1.11339	1.24868	-1.06987	-0.289581	-0.352131		-0.148604	1.98962	-0.711552
	1.39797	-1.27941	0.314214	0.73791	2.43676	-1.00075	-0.738159	-0.207957		-2.8726	2.25233	-2.61455
	0.54103	-1.20729	0.137964	-2.39476	2.48814	0.414569	-0.774346	-0.479949		2.9586	-2.58199	-3.00351
	-0.0136916	-1.33127	2.67898	-3.11814	2.14564	0.203621	-0.264037	-0.696338		2.84142	-1.6313	-2.55887
	0.941173	-1.28256	0.527345	-2.63386	1.82	-0.745975	-0.0438187	-0.236311		-1.18185	-1.55105	0.337485
	1.07845	-1.52014	1.66959	0.129927	1.44388	-1.37601	0.244306	0.176571		-3.04498	1.12363	-3.0464
	1.38704	-1.50865	1.46057	3.08565	2.30816	-1.85418	-2.37065	0.256038		2.94371	-1.29976	-2.86943
	-0.624052	-1.48817	2.55744	1.50795	2.03292	-1.90847	-2.56647	-2.6198		-1.42936	-1.29306	-2.89033
	0.593248	-1.00472	1.62651	-0.835273	1.74758	-1.45656	1.03531	-2.57739		-1.41494	-1.2971	-2.36347
	0.172789	-0.619671	0.86943	-1.16236	2.5401	-2.08427	-1.53105	1.23014		-1.53892	1.41033	-2.23833
	-0.19571	-1.09299	0.440254	0.129771	2.18376	-1.65664	0.462615	-2.96981		-1.05458	1.27453	3.0368
	-0.526183	2.46266	0.364048	-0.00975359	1.60435	1.16189	0.813982	-2.63812		-2.10141	-0.659592	0.15296
	-0.709787	1.0578	0.719386	-0.665641	1.47114	-2.70805	0.34399	-2.5138		-2.96657	-1.29995	2.6124
	0.553636	1.56806	2.14754	0.437551	1.72242	-1.05339	-0.270811	-0.914983		0.240755	1.15934	3.10316
	0.483843	0.615296	-0.54242	-1.00708	1.12013	-0.322179	-2.0632	0.0592318		0.265063	0.529554	-2.81815
	0.0839233	0.674471	1.41095	-1.1461	1.82195	-1.05503	-0.136673	1.31698		-0.116649	-0.34211	-2.23627
	-0.278797	0.97345	-1.28741	-0.574253	1.63969	2.69075	1.34692	2.04856		0.0906724	-0.150408	-2.13244
	-0.4423	0.138195	-1.36143	0.203822	0.00147684	2.95342	-0.394993	2.13744		0.141121	0.155727	-1.31097
	-0.582872	-0.920211	-0.950159	-1.14661	1.52254	-2.13412	-0.706969	1.93478		0.433792	-0.157807	-0.648084
	1.57771	-1.54067	-0.56719	-0.790261	-0.93668	-2.92263	-2.49926	1.45142		0.855922	0.105579	0.0427744
	-0.220853	0.548821	1.50425	-1.30429	-0.751513	-1.48928	0.158569	-3.06422		0.959531	0.826942	-1.56897
	-0.0102872	1.75537	1.58371	-1.15173	-0.717911	1.36875	-0.627501	2.26725		0.155823	-0.303964	-1.46943
	-1.8481	-0.569009	0.328082	-0.948697	-1.1604	1.53744	0.638129	2.00969		-0.601783	0.0761835	-1.42609
	-2.08359	-1.47406	1.42586	-1.40057	0.118345	-0.592914	0.148178	2.17807		-0.315966	0.383411	-1.16207
	-0.436937	-2.56419	1.42789	-1.41478	0.0213412	-1.47192	-0.491145	1.62786		1.14977	0.0936565	-0.650258
	-2.12903	-0.854179	1.62007	1.27377	1.99498	0.084644	-0.672688	1.65495		2.46783	0.577215	0.465116
	-1.95087	-1.47051	1.4627	-2.58892	-1.89705	-0.233667	0.480393	0.904828		1.56037	1.24761	-1.57774
	-0.230768	-1.93389	1.76992	-2.27199	-0.108209	1.86578	1.20679	3.00157		-3.13306	1.17889	-1.47658
	-1.58969	-0.172431	-1.50096	-2.84569	-0.127381	2.58606	0.0584216	2.03956		2.18934	0.258829	-1.45301
	-0.534942	-0.976774	-2.8491	-1.80462	0.505311	2.47313	-0.301112	1.81859		2.9834	1.02831	-1.63673
	-1.61774	-0.862919	3.12871	-2.0813	0.986294	2.62351	0.30629	1.85937		1.31285	1.41359	-1.7335
	-1.25512	-0.893787	2.79493	2.79448	0.202756	2.73384	-0.591814	1.60592		-2.15762	1.44213	-2.55645
	-0.622674	-0.689998	1.0351	-1.132	-0.321818	1.65963	1.16003	1.12242		2.93839	1.48507	1.64501
	-0.996057	-1.43945	0.192405	-0.723073	0.61721	2.34028	2.57434	0.91123		-1.68231	1.3077	-1.38371
	-0.515464	-1.54632	1.9303	-3.06071	0.472784	2.47505	2.92513	3.07361		-1.73371	1.07781	1.00298
	-2.92429	2.71282	0.541675	-2.50686	0.0467889	2.735	0.204057	1.84706		-1.12465	-0.43406	1.00452
	-0.506649	-0.90102	-0.456549	0.63056	0.0130788	2.85557	0.844052	0.948496		-1.99263	1.82739	2.00296
	1.94271	1.93302	0.695824	2.1028	0.576806	2.2072	2.63664	-0.323796		-2.72585	1.6172	-0.534991
	2.25363	1.87913	-0.236957	1.78642	0.553127	2.73824	0.264596	-0.437387		-2.92337	1.73605	-1.59297
	-0.511293	1.9423	-0.020828	1.50546	0.368185	-2.38129	-0.251852	-0.488329		-3.09469	1.36144	-1.86762
	1.41917	2.79293	-1.69544	1.92937	0.107488	-2.67074	-0.0812094	0.0699145		-2.74706	0.682745	-1.99127
	1.31757	-0.891989	-0.431082	-1.55797	-0.212758	2.57249	-0.161121	-0.494422		-2.8372	-0.114413	0.226359
	-0.0963193	2.6058	-1.10738	1.58	0.571672	-1.49592	-0.359514	-0.0206394		-1.76605	2.30398	-0.21619
	1.04413	0.0280036	2.0767	1.21085	0.636609	2.95033	0.890044	-0.459096		-2.03874	1.67567	0.530846
	0.760104	1.51604	1.72091	1.54108	0.136394	2.31739	1.25569	-0.266632		-2.6369	0.51963	-1.90856
	0.571191	-0.240899	1.50325	-0.064806	0.198662	2.54885	-1.73184	0.0273722		2.49217	-0.0541562	0.454717
	0.339654	1.46323	-1.62664	0.228274	0.594787	-3.01346	2.47691	0.388127		2.39324	0.348233	0.255929
	-0.597088	1.29244	-1.50948	0.678255	0.645273	2.82429	1.93001	1.71305		-2.57213	2.65746	0.340742
	-0.0980092	1.77333	-0.410626	-0.822314	0.842005	2.76441	-1.88741	-1.12694		0.620372	2.51248	-0.969392
	-0.178127	2.7259	-0.633241	-0.86558	0.487109	-3.1354	-2.41629	-1.74747		-2.82029	2.69309	-1.8834
	0.293435	2.30583	-0.44467	0.491013	-0.185532	-3.13829	-2.49055	1.94959		-2.9115	-0.647777	0.986772
	-0.138111	2.81331	-0.405024	0.349252	-0.603236	-0.593102	2.29536	1.8262		-2.23783	-2.41101	0.435326
	0.309762	2.52183	-2.67434	-0.602742	-0.510769	-0.486824	2.18574	-2.71329		-2.18657	-1.92803	0.367411
	0.117664	2.41459	-0.710608	-2.85043	-0.854559	1.9361	-0.885157	2.49552		1.2231	1.62953	0.286221
	-0.163556	2.67947	0.0182297	-2.59815	-1.55396	0.202504	-0.521235	2.39425		2.56763	2.28351	0.0616575
	0.581637	-1.74521	-2.23886	-0.206399	-0.0426421	-0.960473	-1.59122	-3.03611		1.11399	-2.65297	-0.095413
	0.479057	0.911744	-0.836973	0.338272	1.80585	-0.867605	0.900323	2.57613		-1.64651	-1.92272	-0.298263
	0.503554	0.966482	-0.615214	-0.393797	0.947323	-1.71906	2.89744	2.33063		-1.91418	1.32462	0.587868
	1.11239	-1.09537	0.338116	1.72106	1.50866	-1.55284	1.14432	0.970215		-1.504	1.16798	0.38981
	0.787936	2.39127	-2.34027	0.405993	-1.46049	-1.40204	2.82772	2.32884		-0.558453	-0.401467	0.0910875
	-0.00188914	-1.53835	-1.98224	0.650807	-0.146599	-0.787214	-3.07377	-0.442764		-2.11882	-1.23506	0.00441204
	0.0756597	2.10606	-0.835652	-0.00285367	-0.305597	-1.56531	-3.06138	2.69977		-1.29809	1.65852	-0.154519
	3.12034	2.5988	3.118	0.377456	0.134791	-0.687833	1.13657	2.43694		-1.53592	1.95843	0.2927
	-0.442828	-0.101402	3.11142	0.0750635	0.010445	-0.376637	2.83937	2.3391		-1.90395	2.70836	0.202084
	1.96108	1.03428	-2.84938	0.0982281	0.333687	-1.00005	-2.52681	0.0932064		-0.528662	3.00907	0.0401442
	1.67912	1.87601	-2.88444	0.241623	-0.297497	-0.582823	2.53264	-0.329401		-0.254254	3.11821	0.0911448
	1.90943	2.15599	2.50847	0.221994	-0.115106	-0.475054	-2.84937	-0.607443		1.33653	0.71579	0.241088
	2.21056	1.12594	2.6613	0.595305	0.225528	-0.386402	-2.83347	0.122001		0.382066	-2.11775	0.0119402
	1.35689	2.93538	2.45034	0.832557	0.0758549	0.301079	-2.39557	-0.282515		1.05558	0.752121	1.49345
	1.40851	2.37265	2.34304	1.16435	0.00518827	3.00345	-0.0841299	1.00457		0.909814	0.713107	1.18322
	1.66461	2.39918	-2.09099	2.71141	-0.290182	-2.94297	2.96143	0.424868		-1.55408	1.61063	2.68295
	0.276452	-3.01467	-1.06427	-1.9951	0.14831	2.03781	-2.82079	0.0982048		0.60962	0.0909385	0.880701
	0.468314	2.86815	2.76693	1.77902	-0.0351445	-0.393014	-1.26926	0.413678		-2.06448	1.71914	-3.05717
	0.150664	-1.34684	2.84645	2.4035	2.66733	-0.294941	0.211831	-1.91938		-2.58538	-2.12898	0.415708
	-0.943295	2.5032	-1.39967	-2.81544	1.04704	-2.56743	-0.279326	-2.28826		-0.21721	0.134894	-2.91961
	-1.48464	-2.35089	-0.62012	2.03804	1.45654	-0.00182683	1.26799	3.05378		0.469843	-0.986255	0.121548
	-2.05088	1.33642	-1.41988	-2.79339	0.38003	0.335812	0.268312	1.42517		1.11658	-2.24197	0.444747
	-1.42144	0.659893	-1.65346	-1.52302	-0.300653	1.17375	0.220768	2.32518		0.471189	-2.11814	0.614172
	-1.65181	2.34651	1.61801	-0.47357	-1.83668	1.28581	0.800806	-0.396083		1.0876	-1.30529	2.69383
	-2.37943	2.02048	1.62703	0.697601	2.82234	0.983756	-1.77248	0.264973		1.0763	0.141226	0.541377
	-2.54566	1.3209	1.6318	0.420916	-0.383904	0.747322	1.03856	2.308		-3.02714	0.809107	0.848041
	-1.64696	-0.191077	2.33387	1.76675	-0.533524	-2.53764	0.268237	2.52505		0.696667	1.28438	-2.86762
	-2.09041	2.6758	-0.332178	3.06684	2.5119	-2.48902	-0.377874	-2.60998		3.04689	-2.77069	-0.786371
	-0.485908	2.45509	2.63408	2.9145	-0.915464	-0.995673	-0.938309	-2.89375		0.215135	0.470624	-0.296606
	-0.812131	0.733093	0.687589	2.72784	-1.69297	-3.07588	-0.980939	2.82374		0.980827	0.946619	-0.834214
	-1.96692	2.643	0.190325	-3.06059	-1.98717	2.86476	-0.0228611	-2.25843		1.45209	1.58324	-0.36268
	1.47514	0.601665	2.8073	-2.66611	2.92824	-0.460271	-0.40193	-2.11842		0.0330544	-0.18153	1.028
	0.84983	1.17702	1.09516	-1.81558	-2.68583	-0.867232	-0.256999	-2.28366		0.140157	-2.91958	-0.977325
	1.08064	-2.08651	2.85891	-1.91365	-3.01848	-2.4545	0.0302497	-2.2708		-0.0341925	2.39273	-0.488371
	1.18879	-3.07644	1.6794	-2.23216	-0.661132	-2.65338	-0.14982	-2.45272		-0.0596505	2.18988	0.870886
	1.18086	-0.811349	1.70125	-1.70721	2.79936	-2.79862	-0.505469	-2.35241		0.0253334	-3.12335	1.15271
	0.979574	-0.436864	1.58769	-1.78842	-2.92635	-2.41665	-0.59532	-0.205902		-3.12276	0.774715	-0.774397
	1.28394	3.10328	0.971737	-0.0317439	-2.90866	2.76335	-0.887896	-2.08643		0.0692064	3.01548	1.90726
	1.46209	-2.43538	1.74189	-1.64435	2.82406	2.77531	0.139344	2.49133		-2.14898	2.61272	1.43924
	1.60957	-1.06438	1.34168	-1.5575	2.34326	2.37349	-0.0104707	2.91957		0.732609	-1.49883	1.42578
	1.44861	-0.764193	0.113569	1.92781	-0.616741	-2.10772	-0.297848	-2.12458		0.883052	-1.31349	1.43247
	0.9841	2.03749	-2.06754	-2.58762	0.7587	3.06946	0.969689	-2.12386		-0.404041	-1.66122	-0.0975587
	-0.839108	2.5332	-2.50803	-1.93589	2.80134	-2.78607	0.363787	-1.80587		1.44908	0.239594	-1.69823
	0.631985	-3.12539	-0.156516	2.35257	-3.05669	2.69016	0.33659	-1.0666		1.65363	-0.5656	-1.35127
	0.787283	-2.303	-0.864187	0.763787	-2.96867	2.72586	0.197372	-2.34026		1.48459	-0.256931	-1.81697
	1.4493	-0.848366	-0.535	-2.20915	-0.328735	-1.43238	-0.0164708	-2.58558		1.72311	-0.0578214	-0.303586
	1.84755	-1.43545	3.0433	-2.39904	-2.63301	-1.2562	-0.21368	-2.52293		0.677356	-2.40811	2.49289
	1.94291	2.72544	-0.694167	-2.72543	0.971313	-1.47013	-3.08639	-2.00031		2.24508	1.04513	-0.0682345
	1.71447	0.915328	0.0806181	-1.93027	0.273365	0.258397	2.98755	-1.65215		2.33691	-0.101944	-0.30467
	1.99723	1.08226	0.403508	-1.09289	0.14956	-0.0149639	-0.017489	1.59114		-2.82007	1.13045	-0.731765
	-1.24475	-2.55344	-2.68045	-1.04398	0.216913	2.07763	0.242632	-2.573		-1.77561	0.639886	3.09396
	-0.598187	-2.84448	3.03515	-0.849914	-0.815813	-0.863117	0.122058	1.13411		-1.66321	0.502871	0.544965
	0.383768	-1.60816	-2.80125	-0.879497	-0.542957	0.513167	0.711317	-0.22888		-0.514493	0.554793	-1.37182
	1.65131	-2.9267	-2.26412	-0.900557	-0.330147	1.18391	0.959552	1.00217		-1.74999	0.0869761	-0.338804
	2.03923	-2.95306	-2.43888	-1.86342	-0.748945	1.66409	0.0491896	-1.36507		-0.998259	-1.03072	-3.07315
	2.20977	-2.92222	-2.24641	-1.76817	-0.371779	1.91081	0.213972	0.306621		-1.11931	0.388192	-2.8554
	2.20056	-2.66293	-1.65199	-0.225735	-2.57198	-2.20831	0.307705	-2.8286		0.263854	-0.146679	2.16231
	2.18056	-3.10697	-1.93387	-1.93647	-3.10976	-1.31197	0.772882	-2.97176		0.061816	-0.451828	-2.91938
	-0.957357	-1.66614	-1.06547	-2.11561	1.75202	-1.8642	-2.52306	-1.23856		0.296164	-2.73077	2.30533
	-0.0888634	1.11832	-1.66907	-0.180138	1.82747	-2.66784	-1.96689	-3.01251		2.23616	-2.95741	2.49407
	-0.422371	1.12678	-1.63932	-2.21661	-1.77332	-2.02747	-0.188454	-2.82354		1.86657	-0.535332	0.612236
	0.0139624	0.399169	-2.58196	-2.44767	-1.78917	1.06682	-0.209301	3.11071		0.373247	-0.155334	-1.04056
	2.26026	0.638867	-3.02491	-0.104612	-1.02154	-0.620165	-0.400502	2.79463		0.408011	0.289446	-0.907728
	2.4365	1.01958	-2.74122	2.24554	1.64824	-0.375535	-0.939045	1.65305		0.361261	0.279371	1.17208
	2.5984	0.757915	-2.08487	-0.854532	0.941614	0.73973	-0.451968	-2.67938		0.313877	-0.952438	1.23712
	-2.78652	-2.65845	1.10911	-1.5661	0.275219	0.885752	-0.445186	2.99058		-0.999	-0.814022	1.87116
	-3.04819	-1.8529	1.47642	-1.86555	-0.815284	-0.75482	-0.532928	1.96775		0.285734	0.718129	-2.03205
	-0.5022	2.92752	1.98278	1.21125	-2.44653	-0.475058	-1.13766	-0.733918		0.305441	0.916723	0.968252
	-0.616829	1.74338	1.95206	-0.8103	-2.13161	0.298929	-1.88517	1.85873		-0.692825	-1.08999	2.36167
	-0.922729	1.80687	0.931999	-0.791322	1.62327	0.559674	-2.20632	-0.0546413		1.24096	-0.97175	-1.9608
	-1.95703	1.7642	1.71965	-0.65904	0.708756	0.819597	-2.21221	1.62103		0.479857	1.19657	-1.903
	-2.7522	2.03258	2.1449	-0.847619	0.0139727	0.520405	-0.474477	-1.51581		0.443263	1.22045	1.43338
	-3.06728	-0.364972	1.70284	-1.98851	-0.344347	0.527532	-0.368731	-1.20681		0.807724	1.10544	1.73137
	-3.03581	1.31212	-2.69891	-3.12912	-1.61328	0.906545	-0.597323	-2.12114		-3.11781	-0.647511	-2.57846
	-1.77613	3.0145	1.15813	0.00240143	-2.02058	1.19663	-0.831509	-1.49756		-2.43754	0.680574	-1.80079
	0.156489	2.11437	2.59531	-0.0879561	0.0851572	0.437237	-1.19382	-1.00743		-1.27062	1.21814	-1.72735
	-0.795351	-2.33696	-2.8492	-0.403456	-0.139931	1.14899	-1.71385	-2.0824		-1.51675	1.3016	1.58711
	-1.19156	-1.81535	1.08537	-2.24683	-0.593018	1.24951	-1.98311	-3.06847		-1.56159	-0.115769	1.18884
	-1.80034	2.61781	1.04188	1.9134	0.62452	2.23218	-1.55814	-2.54505		-0.038833	-1.49449	-3.11433
	-2.12292	-2.65675	-0.288076	0.286771	0.734988	1.75972	-0.79272	-1.29086		-2.67256	-1.51405	0.334614
	-2.28685	1.28231	0.394243	2.43832	-1.03584	2.64008	-0.297046	-0.849745		-2.48064	1.79969	0.592474
	-0.823698	1.77572	-2.34109	-2.45324	-0.961044	-0.309913	-0.53625	-3.04973		-0.90545	-1.9526	-1.47624
	-0.968435	0.803357	-2.26519	-2.44931	-1.56926	2.7863	-1.12769	2.57955		-2.06902	-2.40521	-1.37486
	-1.24023	-0.536207	-0.791846	-3.06042	-1.5193	2.02721	-1.54861	1.45652		-1.92457	0.352985	1.32413
	-1.59889	-0.625351	-2.04252	1.5862	-2.96529	2.8409	-1.82958	-2.63498		-1.43558	2.38769	0.52196
	-1.87992	0.0898282	-2.16591	-2.53671	1.57558	-2.67629	1.30857	-2.27453		-0.90996	-0.730258	1.40989
	-1.33665	-0.983667	-2.21125	-1.73523	2.46422	1.95244	0.966198	0.956285		-1.12637	-2.81413	-1.26064
	-1.44112	-1.05494	-2.15882	2.48557	1.16984	2.29278	0.24647	0.881079		-0.516997	1.40006	-2.29346
	-1.66141	-0.159032	1.3873	1.62331	-1.39764	-1.87324	-0.701782	-1.68213		-0.692612	-0.235165	-2.1426
	-1.79427	-1.17729	1.51024	2.34089	1.95736	2.33153	-0.71207	-0.0675872		-0.478621	1.63544	-1.64191
	-1.40667	-1.48716	-2.27435	1.21712	2.20595	-2.48239	-1.17516	-1.79006		0.103097	1.56971	-2.11566
	-1.58065	1.63404	-2.30023	0.426898	1.07524	0.0183578	0.466455	0.492908		1.27261	1.82311	-2.4177
	1.02088	1.28563	-2.36475	-0.111819	0.670641	2.5716	0.299557	0.978498		-0.0967833	-0.0858103	-2.81023
	0.743933	-2.78362	2.31272	-1.03083	2.38298	-1.69314	1.96719	-0.346834		0.802415	-0.910831	-2.43575
	0.481547	3.0509	1.86166	-1.30243	2.42978	-1.64892	0.707096	0.314221		-0.186418	1.69399	-0.317932
	-0.146189	3.00019	1.51733	-0.852451	2.43823	0.354151	0.832779	0.960064		0.0959201	1.84359	-2.32957
	0.0878496	1.97631	1.56688	-0.995714	2.72303	2.05307	0.44264	0.148536		-0.632781	-0.726324	-1.61744
	0.336272	1.77234	1.4257	-0.524434	2.64379	-0.253902	0.355309	0.96552		-0.127361	0.467713	-1.9107
	0.708297	-2.27251	-2.47494	-0.862279	2.84214	-0.213133	1.27729	0.227248		0.115787	0.484249	-2.89911
	0.807805	-1.92329	-2.00518	-1.69318	2.97516	-0.416332	1.11153	0.0320467		-0.0316912	0.076633	-3.04385
	-0.143411	-0.529682	2.56758	-0.880249	-0.178652	-0.700155	0.658215	-2.32573		0.50654	-0.0432921	3.06732
	0.117285	-2.88181	2.36068	-0.926351	0.472673	-1.10954	0.678769	3.08024		0.260927	-2.48912	2.92573
	0.439497	-2.02901	2.00407	-1.49337	-0.661917	-0.711894	1.46659	1.57379		0.779247	0.459562	-2.68467
	0.767714	-1.44103	1.72402	-0.466519	-0.190963	-1.02609	1.34338	1.09203		2.08706	0.392892	-2.61154
	0.925726	-2.18468	3.0149	-0.321792	0.649616	-1.78069	1.04821	-2.74117		-0.78405	-0.599842	3.13389
	0.173261	-1.53048	3.11483	0.972256	-0.896958	-0.380845	1.79936	2.93237		2.55068	0.933144	2.9663
	-0.41128	-1.44551	2.25424	-0.677748	1.49056	-1.61809	0.912553	2.57617		2.74411	-1.27056	-0.312369
	0.0709358	0.289461	-2.47681	2.20059	-1.71903	1.30727	0.262174	0.347876		3.02134	0.657796	2.91302
	0.217073	-2.42591	-1.42873	1.73914	-2.00417	-0.872157	-1.30459	-0.131955		2.47679	3.12678	-2.84302
	0.516654	-1.88007	-2.8942	0.226954	-1.80799	-0.301143	2.14943	0.752033		3.11776	0.695857	-3.10038
	0.779777	-2.55695	-3.05456	0.139768	-2.61061	0.42156	2.08053	1.48389		2.9934	-0.96952	2.65381
	1.12107	2.0217	2.71122	1.28369	-1.27624	0.931721	2.15474	-1.56908		2.41984	3.11693	-2.82738
	1.1503	1.92865	3.0804	1.22114	-1.48155	0.0584495	2.10551	0.435342		0.555807	-1.43794	-2.74432
	-0.270175	2.10165	2.85555	0.799438	-1.75901	2.65968	0.0746713	1.88227		0.274064	1.91261	-3.12474
	-0.172227	2.41077	2.719	2.12181	-2.0437	-1.66653	-0.459925	-1.9196		0.495429	1.94908	1.84688
	0.844484	2.49406	2.62636	1.93903	-3.12072	2.84735	0.213185	0.0222776		-2.74783	2.1383	-2.12765
	1.13796	-0.68606	0.319501	1.84339	-1.73852	-2.89811	0.742646	-0.146631		2.97895	0.378658	-2.64571
	1.45303	-0.627503	0.646175	2.81697	-3.05893	-3.00155	1.01713	-0.448026		1.68043	0.528402	-2.46072
	1.42265	-0.0580843	1.13416	2.41969	-2.05781	-1.85741	0.0874223	-0.328995		0.769137	-1.68711	-0.993874
	-1.71125	0.446897	2.36756	2.22169	1.46694	0.652695	0.0408906	-0.631893		3.0573	-1.82453	-1.75649
	-0.826835	1.06405	1.63862	3.12953	3.09917	-0.00206976	0.265246	0.104944		-0.926274	-2.5953	2.46692
	-0.630643	-0.450114	-0.659576	-0.346473	2.94934	2.60256	0.680272	0.81232		1.97501	2.158	2.44843
	1.05646	-0.0162502	1.19479	0.726758	2.88466	-2.30533	-0.0466226	-0.493649		1.2454	0.428168	2.13476
	1.55004	0.738875	2.01755	1.03184	-1.3143	0.0984194	-0.0663736	-0.530219		0.755451	2.51166	-2.68603
	1.74197	1.33959	-2.54696	1.38863	2.76562	-0.242446	-0.145681	-0.994133		1.36258	2.91273	-2.53671
	1.80338	1.44662	-1.42029	1.75601	2.58481	2.55968	0.152544	1.21647		-1.90553	-1.94586	-2.58475
	0.370026	1.63009	-0.774813	2.09566	0.754954	-2.67729	2.28243	1.20117		1.16118	2.57957	-1.04763
	-1.9935	-1.54131	-1.73768	0.83099	-2.35943	-2.6808	-0.508125	-0.327491		-2.52478	2.92455	2.22183
	-1.38285	-1.49102	-1.85372	1.22687	-1.73962	-2.48377	-0.398957	-0.960638		0.37387	1.92603	2.21052
	-1.85088	-2.17709	2.00217	1.51877	-1.67285	0.944733	0.0902374	-0.392908		0.135091	1.88254	2.63183
	3.12633	2.82125	-2.17439	1.44331	0.845471	3.068	-1.92334	-0.470288		-0.711849	1.58261	-2.60988
	2.57424	1.87576	-2.31166	1.63382	2.39151	-2.6048	-0.100687	0.892974		-1.24043	-3.05749	1.46879
	2.65607	1.87062	-2.99307	0.420756	2.16568	-2.31624	-0.157746	0.815686		-0.96445	-0.0874812	1.34439
	2.95176	-0.772616	1.71364	0.805117	1.79828	1.37418	-0.413869	-0.451525		-0.846095	-2.74339	1.31461
	2.40703	-1.57278	1.183	1.76411	2.5242	-2.07841	-0.78041	-0.11335		-1.4647	2.18643	-2.40169
	0.518693	-2.67425	-3.03456	0.729114	-2.53036	-2.38834	0.271013	0.65033		0.162829	2.18158	-1.29894
	-2.30114	2.231	-2.41235	1.65538	2.71233	-2.09033	-0.288748	1.64087		-2.35468	-2.28424	0.207501
	-2.10781	2.26059	-2.4051	-1.23159	-1.866	2.90921	-0.27321	2.79116		-2.00416	1.15345	0.290712
	-2.74859	2.18864	-2.67011	0.579338	-0.941236	2.86334	-0.214701	2.86079		-0.0877382	-2.85566	1.37983
	3.11044	2.47245	2.98378	-0.885028	-2.39981	2.15876	-0.536171	2.46249		0.874486	-2.2734	-2.31402
	2.96251	2.79358	-2.46925	-0.863551	1.25213	2.59647	0.129497	2.62074		-1.27935	-2.05629	-0.178101
	3.09877	-2.87139	-2.5075	-2.90177	0.778734	0.927621	2.77361	-0.49375		1.01303	-1.60056	1.81164
	-3.06257	2.84498	-3.11806	-0.930863	-2.40421	0.799641	-0.561401	2.77893		0.546498	-1.38874	-1.67774
	-2.58139	-3.10522	2.5003	-0.892653	-1.70712	1.66179	-0.178674	2.49675		0.695546	1.50148	-2.50867
	-2.07637	2.49156	-2.71822	2.67185	-2.04913	2.10975	-0.100652	0.951333		1.0581	1.37449	2.56007
	-2.5864	-1.3161	3.13708	-0.721157	0.218088	-1.83044	-0.34047	-0.114917		0.077485	-0.904579	0.242414
	-2.86273	-3.11363	1.55156	2.78018	1.50351	-1.61707	0.34769	-0.449519		2.94498	-0.689215	0.980721
	-3.03232	-0.210875	2.20933	2.52436	2.75878	-2.59129	-0.274873	-1.07034		2.58517	1.5024	1.32582
	-3.01052	-2.40138	1.46682	-0.998901	-2.8778	-2.34519	-0.040487	-3.08098		-0.0199224	1.19093	0.328075
	-3.05026	-0.357518	1.85483	-0.400727	-1.20015	-1.86865	-0.277752	-2.9721		-0.00530752	0.729778	0.527808
	-2.7116	-0.9045	1.82096	-1.14326	-1.28549	-1.60964	0.171028	-0.588183		-0.392855	0.369154	0.153955
	-2.67422	-0.37255	-0.049326	-1.30569	-0.794721	-1.84324	0.217368	2.75826		-2.62847	-0.105872	1.74572
	-2.64628	-0.232893	-3.04039	-0.233457	-0.612035	-0.217846	-1.27245	2.97377		-2.71102	-0.557811	0.403969
	-2.72679	-0.0478274	-0.392479	-0.421185	-0.49998	0.638045	-0.767494	-1.75296		-2.91905	-0.771223	1.8751
	-2.99383	-2.50395	-0.0967008	-0.339603	-0.559816	0.541132	-0.22416	-1.77993		-2.70461	0.573692	-0.371223
	-2.46868	-2.6965	0.269714	-0.761638	1.44574	1.8247	-0.308151	1.51557		-1.00426	-0.355346	0.351468
	-2.43962	-3.03454	1.90108	0.0540369	-3.11438	-2.84174	-0.140709	-1.91619		-1.27603	1.91586	0.396995
	-0.499957	1.41431	2.19398	-0.0668147	0.275076	-0.510353	-1.32042	-1.98961		-2.5535	1.60535	0.321422
	2.32657	1.27283	3.06084	2.26586	1.37385	-1.06362	-0.294388	2.58604		-2.72877	-2.39795	0.357515
	3.07942	1.63307	-1.94942	-1.04753	2.68157	-2.28655	-0.472049	-0.87505		-2.67836	-1.12221	1.58371
	2.83004	1.33721	0.692027	0.370161	2.67263	-2.50144	-0.478666	-1.21004		0.328907	-1.94418	0.889144
	-1.43725	1.3663	-1.14019	0.0987409	2.98766	-1.88025	2.47203	-1.10144		-0.760441	0.429944	1.62856
	-1.17914	0.524875	-0.0583723	1.35128	2.85647	-0.324686	-0.169112	1.3061		-0.20149	0.8955	0.112149
	1.64214	0.949965	-2.89767	0.492171	3.08145	-0.389515	-3.06239	1.55935		0.0536853	1.26699	-0.016165
	1.48513	0.446028	-2.02198	0.378858	2.55569	-0.515204	3.13226	0.340364		-2.52748	1.01154	-0.434426
	-2.57077	0.254932	-0.105453	0.705568	-3.12438	1.69396	2.65357	1.38053		-1.22817	1.12362	-0.188486
	-1.94039	1.0488	1.3808	0.955331	-2.26205	1.57544	1.35282	2.09686		-0.797806	-0.131418	-0.179446
	1.30152	1.24263	-2.00885	-1.1631	-1.80213	1.40625	1.65527	-0.00518868		-0.674709	-0.788909	2.05632
	1.0936	2.68707	1.20753	-1.00284	1.99386	-2.20572	0.0150432	1.87975		-2.66258	1.89273	2.7437
	0.65102	0.244294	1.00514	-0.44764	1.98124	-2.33372	1.73426	2.75661		-2.58991	1.71679	-0.1891
	0.0314604	0.427925	1.25516	-0.679657	-1.46471	-2.41171	0.78379	-2.76079		-0.843116	0.534691	-2.61739
	-2.85192	2.08461	-0.680751	0.0486403	-1.32172	0.66293	1.32087	-0.960968		-0.634793	0.241497	-2.38289
	0.791625	2.50284	-0.199967	-0.694365	-0.202982	1.76287	-0.752042	-2.04752		-1.65607	0.139339	2.25982
	0.339057	2.80974	1.0221	-0.55146	2.53769	-3.00931	-2.0029	-0.315092		2.8772	-0.541301	-0.620209
	-0.596122	-0.0319519	0.518804	0.395111	2.48184	-3.00824	-2.62504	-0.635096		0.284649	-0.574448	2.1465
	-0.81897	-0.0983181	-0.562576	-0.163414	1.18112	1.4598	-2.81454	2.68812		2.99837	0.947016	2.27022
	0.760983	3.06912	-0.646114	-0.248173	0.334769	2.43879	-1.74628	1.09739		0.196848	0.390496	-2.14829
	0.544548	-0.298579	-2.48816	-0.0826164	-0.563204	2.98238	-1.47315	0.444981		0.288473	0.442089	-2.15599
	-0.0358915	-0.576588	-0.485796	-0.0625819	-0.412564	-3.11844	-0.972567	0.306422		2.46224	-2.94132	-0.546855
	0.234025	2.69048	-0.771049	-1.7065	2.37269	-3.00608	-1.59474	1.50772		1.13353	-0.29929	0.84572
	0.652657	0.974703	-0.401842	-2.18427	2.36475	2.87668	-1.73729	-1.58258		0.884143	-0.0258043	1.81905
	2.09309	0.627867	-2.8476	-1.02411	2.32138	-2.91198	-2.43135	-1.11195		1.58801	0.328146	0.631612
	1.30537	-2.697	-2.63022	-1.57612	1.04928	-2.41642	-0.859038	-1.64649		-0.580755	-0.278963	-1.50218
	-0.528639	2.88979	-2.42421	-2.33164	0.274433	-0.0630192	-1.75471	-0.861926		-0.621091	0.316595	-1.179
	-0.750244	1.56925	2.25573	-1.9737	-0.108075	0.729275	-1.16342	-1.08941		0.904986	-0.398493	-1.31447
	-1.40345	0.965037	2.63389	-2.45832	-0.375381	0.415335	-1.29425	-0.190579		1.57139	-0.0515878	-1.48392
	-0.709198	0.632717	-0.446374	2.21132	-0.101703	-2.93587	-0.706395	-0.448017		0.991126	1.14119	1.28665
	0.050715	1.96185	1.62381	1.73697	1.3128	0.759081	-1.67359	0.560279		-0.70516	2.12333	-0.992702
	0.438245	1.67617	0.649628	2.30993	1.89669	-0.649929	-1.7023	-1.68147		1.51827	0.941404	-1.11815
	-1.15015	1.22709	0.633484	-1.17555	1.3794	-1.11831	-0.5046	-1.29825		1.57709	-1.72351	-1.22951
	-1.76927	1.04081	-0.333851	2.26375	0.21341	-0.628664	-0.950627	-0.802199		1.38691	1.83053	0.616137
	2.79451	0.0974619	-0.212098	-2.16605	-0.103857	-0.593731	0.170553	1.47305		-0.817725	-0.0779957	-0.18871
	-2.32752	1.43915	0.354649	-1.3249	-0.469874	0.449215	-0.151143	-0.689435		0.129245	-1.87317	-0.67494
	-2.21398	2.90928	0.239622	1.0777	-0.692842	0.483776	-1.75033	1.55721		-0.228842	-2.06627	-0.913632
	-2.21993	-3.14031	0.082907	2.02649	-0.768282	1.59641	-2.41417	1.46337		0.0298814	-2.61298	-0.946554
	-2.03579	2.86705	-0.602994	2.42401	0.596357	-1.68498	0.125771	1.47097		-0.307256	-2.45087	-1.00554
	2.91093	2.6728	-0.207155	-0.988904	0.0880936	-2.60317	-0.182092	2.26302		1.23943	1.06663	2.70063
	-3.00602	-2.66886	-0.472256	-1.33103	-0.0317438	-2.06039	0.527095	-0.119064		-1.49944	0.590723	-2.71211
	2.71557	-3.06885	0.627815	-0.557768	-0.890029	-2.58742	1.84025	2.37598		1.59749	0.20721	-2.97057
	2.73436	-2.27957	0.136334	-2.91397	0.435379	-2.91032	-3.05169	1.70681		0.80448	-0.917757	2.47677
	-1.33334	-1.85908	-0.243719	2.92744	0.227903	-2.22126	2.71054	2.11824		-0.971909	0.705011	-2.90744
	-1.11565	1.76642	-0.354618	-1.82774	0.0946823	-2.4496	0.388034	1.31067		1.01908	-3.10672	-3.0972
	0.800811	-2.53686	2.52142	-3.1278	0.135695	-2.33355	2.42906	2.1365		1.11733	-2.12479	3.04697
	1.13465	-1.87765	-2.96707	2.68404	-0.12572	-0.0959437	-1.74761	2.40303		1.01774	3.05366	2.50279
	0.522315	-1.62765	-0.166212	-1.33203	1.45478	1.04261	1.71719	2.09007		2.13003	-2.53895	-2.56189
	-1.244	-0.882709	-0.60248	2.92476	2.53427	-0.272516	-1.79071	2.55797		1.50545	-1.66834	2.9636
	-2.17774	-0.833729	-2.17341	-2.34612	1.0675	-2.10782	-2.85593	3.07094		1.22168	1.51856	3.00074
	0.637308	0.218966	-1.64641	-2.49509	1.69452	-0.805362	-2.96769	-1.98906		1.4798	1.13219	-2.86605
	0.998768	-1.6884	-0.0601355	-2.16377	1.80096	1.88798	2.67798	-2.30936		-1.78646	0.792331	3.12256
	1.0804	-1.22792	-0.00311418	-2.13856	-0.757952	2.4978	1.39473	-2.57054		-3.06842	-0.271904	2.94384
	0.0179463	-0.829903	-2.05836	-1.88278	0.143984	-2.84251	-1.47395	-2.36121		2.42291	1.97231	2.85214
	-0.47615	-0.959422	-1.73588	-1.79697	2.10418	-2.63999	-2.30623	-2.57672		2.14282	0.730971	3.0637
	0.692845	-1.63966	0.528701	-1.94028	-0.872812	-2.85566	3.05407	2.25517		1.66317	0.6746	2.98883
	-0.0758842	-0.92699	-0.593491	-0.993449	0.956046	-1.76126	-1.06346	-3.07208		0.48163	-0.134654	2.89662
	-0.429252	-0.78223	-0.558366	-1.59601	1.7566	-2.05842	-2.88566	2.86778		1.05302	0.344528	2.67791
	0.17992	-0.940534	-1.65842	-1.13799	1.67465	-2.4365	-2.7172	-1.85859		0.834496	-0.35763	0.531815
	0.580096	-1.12401	-0.0549082	-1.40073	1.51066	2.3908	-2.96393	-0.424908		-0.0652301	0.368575	3.1
	0.903151	-1.24739	-2.04327	-1.61594	0.67548	2.48439	-2.28405	1.68464		0.790216	0.0679078	-3.09923
	0.401978	-1.31281	0.285267	-2.15345	0.737937	0.754235	-2.40377	-2.0759		0.830183	0.0217522	-2.61173
	0.530895	-1.63652	1.40776	1.28736	2.20884	0.662748	-2.56826	-1.70143		-0.29352	0.0893804	-0.841777
	0.103912	0.0383081	1.40838	-0.114462	-0.217583	2.91282	-2.81453	-0.44152		0.016467	-0.209132	-0.66436
	0.610168	0.034381	0.849948	-0.14384	0.0928065	2.7019	-2.47138	-0.527604		0.110386	3.03219	-0.11533
	0.761005	-0.0749622	0.284694	2.83368	-0.393204	1.16919	0.361939	0.864787		0.984801	3.06702	-2.76496
	0.839742	-2.50983	2.13275	2.95051	-0.35414	-0.800114	0.296667	1.41469		0.156975	-2.67622	2.45443
	-0.329389	-1.40679	1.99867	2.65064	-0.479994	-1.24534	-0.143061	0.713069		0.43006	-2.82219	-0.882875
	0.225883	-0.321627	2.69771	-2.95222	0.92111	-0.0975982	-3.12529	0.119685		2.91038	-2.3178	2.22695
	0.576806	-3.05865	1.18359	-2.42332	-0.635842	-2.71258	1.07976	-2.30841		3.12165	-2.26778	1.78203
	0.95331	2.61614	0.968693	2.59248	-1.0511	2.89414	2.45848	1.35933		1.02865	-3.01332	0.827562
	1.16322	2.53032	0.491737	1.01432	-2.9292	3.12127	0.0982936	1.41157		2.30223	-2.79404	1.95833
	1.17462	-2.83093	-0.0237136	-2.46149	0.0810291	-3.11089	0.333093	-3.05328		2.84258	-2.62042	1.98347
	0.860878	2.64111	0.765886	0.361164	0.267845	-2.91317	-0.866643	1.37229		3.06458	-3.04282	1.53568
	1.11668	2.86511	0.311885	1.39035	0.179481	-2.97042	0.119992	1.0012		0.967937	3.08695	-3.02272
	1.29964	2.57106	-0.747206	0.419169	1.91803	-2.8649	-0.804558	0.83307		1.03924	-0.325175	1.78727
	1.2547	2.73559	0.00671964	0.583498	1.70751	-2.69571	-0.428728	0.839693		1.20756	0.0878365	-1.70062
	1.3456	-2.75047	-0.0868041	2.61659	0.901794	-2.39524	-0.531827	0.996577		-2.82171	-0.348316	1.73359
	0.0314838	2.57607	1.67	0.600762	1.37393	-2.4844	-1.71565	2.82047		1.5948	0.113427	1.54825
	0.0564953	2.92184	1.56228	1.24883	0.198805	-0.446511	-2.95347	0.917115		0.838841	1.7046	-1.41689
	-0.245468	3.03908	1.97891	1.79108	0.443368	-1.62297	-2.75377	0.65092		1.13801	0.941131	1.26494
	1.40192	2.34625	-3.13006	0.540607	-2.58287	-1.96457	-0.69625	0.528631		0.0173162	-0.793323	1.138
	1.5481	-2.30709	-2.90096	0.910742	0.123479	-2.97267	1.47226	0.366397		0.0175959	-0.806238	2.28853
	1.57334	-1.81471	-2.70642	1.1405	0.057088	-1.58962	-0.521909	-2.79833		-0.314108	-1.04102	-0.976752
	1.64328	0.452256	-2.88056	0.132056	-1.80751	3.09628	-0.874356	-2.75624		1.43092	-2.01068	-2.61274
	1.66176	-1.7208	-2.53675	1.63817	-2.41146	1.8236	3.05837	0.565473		1.41722	-2.55553	-1.4744
	1.5384	3.10203	-0.891431	0.98751	-0.102877	2.97493	0.579978	0.151663		0.244663	-2.69582	0.718366
	1.82688	-1.49859	-2.94056	-1.88892	0.348605	-2.39101	0.325054	0.161095		0.136603	2.45966	-1.98657
	0.0723827	2.81864	-2.5983	1.8012	0.483643	-0.845457	0.568915	1.38563		-2.06424	0.184372	-2.75908
	0.121464	2.40268	-2.47261	-0.467491	0.102543	0.862943	0.852025	1.69059		-3.05914	3.06264	0.52328
	-2.28441	1.46043	-2.17755	-1.49878	-1.67978	2.95504	0.532379	-2.67133		1.73029	2.63304	-1.98468
	3.01372	-1.03615	-1.96246	2.70292	-2.20507	0.183896	-0.0959372	-2.92944		-0.117394	-0.776583	-1.79894
	-3.09471	1.66997	-0.300542	-0.518057	0.493781	0.983286	-1.51169	-3.00194		0.675857	-1.9899	-3.13667
	2.36944	1.50558	-2.57457	-0.855404	0.795154	2.09695	0.215966	-3.08131		-2.23189	1.47244	3.07459
	2.58631	0.961074	2.93291	-1.18518	-2.59365	1.25625	0.418127	-2.78304		-2.58341	1.38103	-3.08371
	2.07672	-1.00561	3.11811	-2.83867	-1.6164	1.6306	-0.0399067	-0.945967		1.0612	2.4541	2.74164
	1.76486	-0.401632	-2.36083	2.85755	-1.46533	-2.3588	-1.30061	-2.11067		-2.59856	2.36144	2.55789
	-0.207457	-0.0703758	-2.72687	-3.04386	2.1093	1.31779	-0.617924	-2.13874		-2.50941	2.91116	-0.785379
	-0.125061	0.323943	1.8159	3.01683	-1.47209	-2.20674	-2.99389	3.12594		-0.319517	2.21714	-2.61183
	0.37496	-2.96955	1.43252	2.81026	-1.00755	2.02899	-0.682375	-0.0887529		-0.0660759	1.44135	-2.87411
	-2.51839	-1.14503	-1.66904	-2.9267	-2.97312	-2.09626	-1.81746	2.99453		0.366133	0.698487	3.14078
	3.12926	-2.50035	-1.34756	-2.50932	-2.76024	-0.899954	2.20617	-1.5735		0.661067	2.30004	3.08924
	2.51334	-0.484304	-2.79944	2.17257	-2.45177	-0.449667	2.41317	1.69841		0.0176705	2.13247	3.10496
	2.15307	-0.164705	-2.72843	2.03348	2.98657	-1.90311	2.20019	-1.3291		0.388161	2.55054	2.77945
	1.48881	2.95709	2.89164	2.81536	-1.10068	-1.06877	1.55074	-1.28463		0.186091	2.12777	-2.86983
	1.0147	-2.09821	2.07223	2.58127	2.64733	-0.771303	-0.48641	-1.0659		0.44657	2.01489	-3.11142
	-2.32686	-0.924276	1.4828	2.73667	2.68981	-2.36278	-0.80991	-1.26329		0.82335	1.95964	3.02632
	2.62714	-1.61085	1.89078	-2.1229	2.98107	2.31788	-0.619094	-0.917896		-0.0290888	-0.390686	2.94127
	2.67298	-2.95904	-0.780749	2.11823	3.09412	-1.19821	0.435767	-0.977587		-0.151109	0.0741597	0.475511
	2.4749	-1.86165	-2.23609	2.32367	-2.49547	-1.56531	1.66989	-1.18982		-0.404771	0.105645	0.550567
	0.813136	-2.25188	-2.90609	-2.49014	-3.10577	-1.11306	1.00688	-2.27645		-0.21057	0.325932	0.525689
	0.991302	1.04395	-2.4027	0.454032	2.15594	0.44243	-0.241131	-2.09971		-0.0352625	0.463876	2.54324
	-2.66141	0.78628	3.03813	0.614237	2.65836	0.934458	-0.278688	-2.0165		0.0724016	1.31176	0.529963
	-1.95768	-2.85238	2.05031	-2.15833	1.96505	-2.57328	-0.619988	-1.97786		0.0919186	1.86872	-2.4741
	-2.36551	-2.71547	1.60202	-3.013	2.79676	-1.92418	0.622624	-1.89056		0.405119	-1.76712	2.32191
	1.684	-3.07548	1.83659	0.0673722	-1.92468	-2.6639	0.748351	0.620847		0.327285	2.69565	2.51379
	-0.385608	0.689185	1.52365	0.157101	1.73304	-2.49714	-0.447963	-0.978774		0.257758	2.3245	-0.0401413
	1.78271	2.93828	2.43569	-0.185207	1.64119	-2.02869	0.546123	0.86425		0.131603	-1.40865	0.97254
	2.74834	2.97189	0.736171	-0.295511	1.51339	-2.04296	-0.0133817	-1.42938		-1.1756	1.3287	2.30804
	-2.07178	2.91662	1.37918	-2.47743	-1.32312	-2.04781	0.0944457	-1.2461		1.04726	2.60104	2.03469
	-2.92184	-1.0074	0.795126	-2.38808	-1.41177	-2.84557	-0.199263	2.62391		-0.999922	2.46052	-2.36719
	-2.27342	3.02937	2.89691	-0.601623	-0.17709	2.35389	0.0864373	-1.91313		0.708101	2.65125	1.04004
	-1.98263	-2.72649	3.05518	-0.550242	0.576576	1.4233	-0.0473198	-1.57154		0.65434	2.10207	2.37716
	-2.22474	3.01144	-3.05947	-1.01935	-0.0308591	-2.9666	0.0287066	-1.22598		0.87845	2.21242	-2.14313
	-2.25472	-2.9749	2.86325	-1.6531	-0.888825	1.9404	2.66465	-2.61502		-1.07415	-2.77821	-2.00922
	-1.98299	-2.91986	2.89505	-1.2068	1.27162	-2.43363	0.538253	-1.67556		-2.70908	2.06549	0.83414
	-2.14553	0.143088	2.9939	-1.76391	-2.97381	-1.9781	-0.4755	2.36172		0.807904	-2.60525	-0.637632
	1.0917	1.0561	-2.98415	-1.78921	2.32928	-1.80176	-0.00373173	1.55866		1.13275	-2.77376	-1.89282
	1.07815	-2.48177	3.12228	-2.15659	-0.773434	-2.25585	0.195893	1.85847		1.0784	-3.05726	2.56257
	1.634	-1.34645	0.372561	2.49906	-2.55239	0.0417534	-1.46747	2.21872		0.932952	-0.276268	-1.89974
	1.52771	2.61775	0.856356	2.86384	-2.80103	-1.84454	2.76771	-1.62975		0.843074	2.39724	-1.80123
	0.233218	2.27961	-0.218178	-3.09518	-3.04718	-2.0965	0.718587	-1.34568		1.32421	-3.13338	-1.72745
	1.46048	-2.89795	0.334537	0.254119	2.78314	1.12617	1.2808	0.513784		-0.894113	2.3903	0.403801
	0.490549	-0.867797	0.952242	-1.58845	-2.47559	0.821354	-3.078	0.0227641		0.212777	1.70384	-1.47751
	1.79585	-0.713064	-0.0831239	1.88403	-2.65971	0.666032	-3.05311	0.175397		-0.340725	2.56775	-1.58612
	2.90045	0.202809	0.981881	-2.9655	-2.95433	2.69189	1.45887	2.22877		1.94874	0.874759	-1.52428
	0.127759	-0.0504716	-0.769197	1.56191	-3.11026	2.41635	-3.04364	0.138256		1.58804	-1.8986	-1.52674
	0.560485	-1.5508	0.978692	2.31557	2.97807	-0.252795	-2.505	2.16432		1.45148	-1.3415	1.13485
	0.0831401	-1.33364	-0.340069	2.42527	-2.90804	-0.762056	-2.2721	3.01862		1.49474	-1.07196	-1.34603
	-0.204739	0.575645	2.52147	1.29819	-2.98153	0.946127	-1.6534	-1.90113		-0.371434	-2.53945	2.54147
	3.07169	1.10799	0.0866054	2.14843	-3.09591	-0.848025	-0.799141	0.602407		-0.505942	2.08819	-2.7696
	-1.76244	1.43471	1.16069	1.81999	3.04908	-1.92008	-1.90878	-1.1816		-1.09479	-1.39704	2.42912
	-0.13064	-1.79092	-0.825529	1.13837	-3.00333	-2.2094	0.149401	-1.36758		-0.595048	-0.805284	2.39966
	-0.256716	-2.27982	-0.982163	1.38045	-2.6884	-2.03013	-0.424934	-1.86823		0.342515	-1.068	2.61471
	-1.35653	2.48745	-0.656905	1.22269	-2.81213	3.06808	-0.37639	-1.84814		-2.64087	-1.01104	2.05563
	-1.44289	1.8059	-2.53567	-0.475036	-3.05586	0.714922	0.249623	-0.867764		0.433688	-1.64909	2.5457
	-1.13427	-0.798279	-2.69625	-0.363759	-3.03361	-2.85115	-1.21851	-0.561158		0.2533	-1.98184	2.49204
	-2.01593	-0.964174	-2.33859	-0.651536	-2.89071	-0.887502	-1.21218	-0.944593		0.00651308	2.41677	2.43554
	-2.54594	2.0689	-0.78808	-0.605176	-0.451329	2.98687	-0.574855	-1.39902		2.40523	2.0031	-3.03091
	-2.6064	2.92448	-0.0930116	-0.525747	-0.19114	2.26614	0.566228	-0.994044		0.222755	-0.931755	-2.63356
	-0.53602	-0.53889	-1.87978	-0.736972	-0.0972287	1.22933	1.77782	0.802612		0.130773	-0.976455	-2.66979
	-0.602489	-0.0968288	-2.57244	-0.752124	-0.525113	-0.87601	-0.0819202	-2.9268		-1.1258	2.27545	-2.06453
	-0.181357	1.8464	-2.98081	2.31588	-2.19507	1.99077	-0.230243	-0.0316361		-1.63795	-0.463272	1.98956
	-1.45262	-0.806222	-2.04702	-0.608325	-0.557665	1.80035	-0.471161	0.538799		-1.10996	1.02684	-2.95919
	-2.25872	3.044	3.07124	-0.544302	-2.52321	1.33914	-0.67378	1.04161		-1.62593	1.05671	-3.04021
	-2.42249	-1.84656	-2.70305	2.2809	-2.16459	2.57934	1.7407	-0.442864		-0.112002	1.85483	-2.97452
	-0.656435	-2.406	2.57778	-3.13357	-1.12995	1.31246	1.70415	-1.65797		-1.07997	2.12075	-2.09284
	-0.0672486	-1.72563	-1.12136	2.69409	-0.679712	1.1395	-0.113288	-2.22267		-0.899174	1.24707	-3.09186
	-1.81186	1.34697	-2.13264	-3.10188	-2.05874	1.87964	-0.205997	-0.643151		-2.0352	1.26035	1.57803
	-1.81488	-1.57587	-0.353588	-2.62352	-2.5032	0.245392	-1.6161	-0.0740761		-0.691961	1.95658	3.09767
	-1.81494	-0.930265	-0.0372674	2.43551	-1.73461	-0.561861	-1.19838	0.121879		-0.423808	0.551064	-2.96984
	-1.92626	-0.335608	-1.1627	1.17118	-0.566812	-0.932909	2.10358	0.895734		0.0360477	1.24428	0.0460213
	-1.85519	-0.461613	0.511506	1.52041	0.0529111	-2.33086	1.73645	0.0330397		-0.905957	0.722428	-0.454958
	-0.311459	-0.17534	1.01558	1.34526	-0.299884	-2.84892	1.6336	0.061805		-0.737391	-2.02774	0.26902
	-0.829438	0.173983	-1.05726	3.07656	-0.67686	2.61532	1.77039	0.818405		1.59981	-1.88488	-1.433
	-1.50667	-0.368366	-1.00425	0.752534	-0.685416	-0.838276	0.443181	1.472		-0.387367	1.10032	0.416344
	-1.95581	0.165913	-0.444146	0.439888	0.19374	-0.577949	-0.274856	1.82932		-0.478405	0.750109	0.776366
	0.0921119	-1.5643	0.478686	-0.422812	0.231018	-1.08137	0.944757	-0.260129		2.11645	0.803962	2.2902
	-1.12961	-1.06624	-0.551689	0.797062	2.19049	-1.02172	-0.506208	-0.288029		-2.79273	1.36652	1.0566
	-1.33347	0.647957	-0.861397	0.236745	-0.214894	0.452445	-2.28302	-0.505928		-0.0457	1.66893	-2.88323
	-0.786649	2.657	-1.92434	-0.342753	-0.575324	0.441933	-1.51872	-0.480308		-0.210617	0.0745627	1.72153
	-1.48132	-2.69745	-2.27414	-0.62016	0.245255	0.822077	-0.757412	0.137797		-1.5289	2.27388	1.95312
	1.12384	2.39499	-2.71634	-0.785646	-0.142984	0.751466	0.150508	-1.27343		-3.05134	1.88915	1.65932
	-2.70054	2.17638	2.45216	-0.842306	0.264926	0.712872	0.395997	-0.566945		-3.05636	-0.330211	1.07272
	-1.25947	2.88149	1.27525	-0.986691	-0.749214	0.607358	-0.948893	0.208201		-1.17169	-2.25451	0.339813
	-0.59252	2.26733	1.14908	0.749397	0.545256	0.890745	0.32222	0.335662		-1.41192	2.44289	0.819677
	0.455231	-3.05501	-2.42411	0.531813	-2.07846	0.844557	0.492161	2.69063		2.78955	2.92313	2.85911
	-0.482617	3.05369	1.28869	-0.102164	-2.86243	-0.821233	-1.42822	-1.42176		2.77703	2.58977	0.321831
	-0.510501	-0.307015	-2.11066	-0.299961	-1.94312	-0.564022	-0.3025	0.112332		-2.90947	0.461977	0.709558
	0.585002	-1.70751	0.311693	-0.328699	-2.48613	-0.55938	-1.5946	-0.734393		-1.08866	-0.144355	2.44059
	1.48625	-2.68538	0.920602	0.297311	2.11416	0.82609	-1.94913	0.384005		-1.32357	0.880328	2.46813
	-1.39065	-2.67718	-2.29961	0.174958	1.27614	1.65636	-1.4453	0.0988765		-1.05507	0.657163	-0.785676
	-1.76107	-0.221847	-2.22161	2.16175	1.25415	0.49455	-0.540554	-2.51261		-0.992402	0.271212	1.12963
	0.145271	0.18219	-1.67537	1.61223	0.972762	0.893497	-0.82359	-0.955228		-1.19049	-0.836051	2.74935
	0.294824	1.00401	-0.281316	2.02966	0.955812	1.12965	-1.6785	-1.7976		0.290918	-0.561133	-2.15555
	-0.813522	2.74516	-2.36276	1.66922	2.1918	1.18953	-1.64067	1.21878		-0.408097	-1.2143	0.300858
	-0.603217	-3.06248	1.8984	-0.686943	2.26243	-2.95711	-1.42064	0.635225		-0.721062	-1.434	-2.15218
	-0.879734	-0.810323	1.48226	-2.57931	2.12619	1.5137	-1.91117	-1.99751		0.0964764	-0.292676	1.23496
	-1.93962	-0.282245	-0.00415286	0.0417377	0.908578	0.751439	-1.94719	-2.24072		-0.561128	1.26182	-2.71196
	-1.10932	-0.332728	0.0832441	-0.0484748	0.696249	-0.0352202	-0.575544	-2.61416		-1.33472	-3.07205	-2.82269
	-0.934887	-1.18405	1.66659	2.73025	2.71098	-2.41809	-1.48794	-1.88018		-1.03415	-2.84613	0.183243
	-0.689318	-1.88341	-0.211514	-1.42619	-1.10948	-2.68505	-1.81844	-2.33762		1.6604	-0.831837	1.33286
	-0.225436	-1.82715	-0.763744	-2.34009	2.05859	0.861796	-1.92325	-2.31937		-1.17927	-0.520103	1.39624
	-1.21131	-2.12444	-0.481433	-2.04553	1.3779	-2.48409	-0.488501	-2.95236		0.0480466	-0.295774	1.61929
	-0.871425	-1.99382	0.116095	3.1408	1.91414	-2.15829	-0.38914	-1.77117		0.242356	1.62948	-0.9613
	-1.06255	3.01494	0.274546	-2.507	1.57987	0.625578	1.67743	2.35668		-2.32643	-0.161302	1.77279
	-1.38487	-2.45311	0.230594	-2.67655	1.11998	-1.75165	-0.0967897	-0.885804		-2.16523	-0.616478	-0.984916
	-0.0736946	-0.786075	0.00622359	-2.85542	1.46903	-0.615042	0.165345	-1.93628		-1.28432	1.72244	-0.888196
	0.373907	0.026362	0.190423	-2.9021	0.122591	-0.259219	1.21726	-1.90465		-1.21185	1.49731	2.00607
	1.7716	-2.47966	0.282935	-3.05936	-0.109622	2.72883	1.87932	-0.455676		-1.01764	-0.145178	-1.03393
	-0.0582676	-1.83789	-1.03566	2.678	-1.43	-2.54548	-0.0986139	-2.62487		-0.232003	1.91091	2.27847
	-0.4691	-2.55894	0.535158	2.61459	-2.14735	-1.46838	0.357114	-2.66018		-2.73134	0.539278	2.35676
	0.559307	0.387936	-0.751786	-2.71348	2.3807	-1.84665	0.359666	-3.02188		-2.31812	1.54036	-1.27116
	0.683644	-1.0838	1.35381	1.91078	-1.19918	-1.72111	1.23304	-3.08394		-1.96407	-3.01859	-2.43054
	0.219657	-0.919362	2.07232	-0.890081	-1.47709	-1.07438	-0.559901	-0.460721		-1.39249	-1.56455	2.79363
	-0.137425	-0.72327	2.9786	-0.698446	-1.69975	-1.01215	-1.04775	-1.0819		-1.20256	0.268928	1.38764
	-0.308303	-2.42341	-2.88147	-2.0641	1.7275	-1.0464	1.31863	1.96993		-1.14964	2.38485	-2.59288
	0.253264	-2.09525	-0.223817	-1.72632	0.822462	0.0972143	0.840545	-1.86539		-0.762243	2.482	2.8191
	0.115761	-1.25448	-0.229692	-0.425443	0.752925	0.291303	0.102278	-0.86867		-0.820073	2.8266	2.5036
	-1.75163	-1.53785	1.4564	-1.70321	0.312585	-0.423724	-0.448509	-1.77216		-2.39762	2.94167	1.11832
	-1.60791	-0.359274	1.80163	1.74528	0.135938	-2.45428	-0.582993	1.47271		-2.15565	2.83059	3.06768
	-1.82242	-0.791347	-1.05424	2.242	0.0256106	-1.66867	-0.845411	-0.662357		-1.4536	-2.78781	0.541207
	-0.796826	-1.05326	-2.20057	-0.230877	0.157972	2.36235	-0.0486558	-1.03868		-1.1404	-0.937405	-0.876828
	-0.770509	-0.785829	1.27276	-0.231605	0.248794	-0.587573	0.721342	-0.0317873		-0.816793	0.81853	-1.26094
	-1.43052	-1.15987	2.23458	2.95228	-2.62571	-1.04647	2.54364	0.177709		-0.546385	0.925648	-1.82816
	-2.98331	1.29798	2.0399	0.231674	-1.89218	-0.90903	-0.346134	-2.71547		-1.47272	1.98724	2.66008
	0.159098	-0.660273	-0.996542	0.698775	-1.72819	2.09388	2.9842	-2.24229		-1.20384	-1.65846	-2.46398
	2.85615	-0.452806	0.943201	2.56826	-1.38556	-0.890789	-0.150005	-1.12794		-0.743913	-0.325604	2.07105
	2.3382	1.22457	1.35947	0.280859	-1.43791	-0.64841	1.16608	0.529381		-0.338126	-1.41921	-0.231459
	-1.13159	0.870955	2.3356	1.32119	1.45494	-0.270148	0.81845	-3.02283		-0.340249	-1.07058	-0.420711
	-0.467734	0.904415	-0.880301	1.05969	-1.13389	-0.430033	0.418537	-3.09147		0.593659	0.139407	-2.70475
	-2.22177	2.05868	-0.608895	-0.467857	-1.75264	-0.726807	-1.12377	-0.7389		-1.86258	-0.558211	0.116381
	2.00532	2.37275	0.26384	0.629428	-2.01587	-0.359162	0.135128	1.38035		-0.309592	0.566165	-0.320927
	1.65771	2.496	-0.676644	2.1799	0.495319	0.620088	-1.79336	-1.82323		0.0987707	-2.43585	-2.82352
	-1.89048	2.21812	-0.236241	1.40512	0.434714	2.35649	-1.17575	-0.00862918		-0.0361058	-2.57651	0.363349
	-0.69392	3.08716	0.185394	-1.29589	-1.56615	1.98488	-1.28944	-1.75201		0.784652	-2.45025	0.0183748
	-0.696681	-2.39449	1.72763	-1.5765	0.116225	-2.90125	-1.4255	2.09833		-0.103462	-1.79237	1.18125
	-1.49381	-1.75611	2.12871	-1.71365	1.33767	3.0166	-1.55114	-2.28484		0.385163	-1.79061	2.95865
	1.54122	-1.23913	0.206225	-1.68586	1.90375	2.35387	-0.837973	-1.70084		0.530408	-0.699507	2.30772
	-3.08501	-3.13675	-0.278038	-1.57834	-2.97652	-2.62858	-1.5427	-0.684607		-2.3176	-0.468993	1.48916
	-1.51903	-1.47627	0.0657678	-2.81124	2.07587	-2.49742	-1.97949	0.177139		-2.48667	0.340396	1.9583
	-0.766371	1.7401	0.189961	-2.56233	2.63894	-2.37362	-1.94598	-2.63233		-1.40692	-0.676487	2.96145
	-0.192341	1.36135	-2.40743	-2.214	2.45339	-2.81947	-1.35529	-2.60569		-1.35359	2.47299	3.00216
	0.0808579	2.19078	-0.916658	-1.42535	2.75017	2.29188	-0.938105	-0.70264		-1.38314	0.0115226	-2.74744
	-0.0601233	2.38445	-1.16961	0.82946	-2.49351	2.49844	-2.57569	0.594679		-1.31775	2.37379	0.511775
	-2.18377	2.35656	0.311103	-0.568338	-2.1266	-0.652968	-2.62104	-2.12102		-0.291806	-0.171087	1.49402
	-0.342077	1.13068	1.80737	-1.20505	1.97006	-2.98563	-3.01141	2.74941		-1.57535	2.14501	2.80939
	-0.00300977	2.6625	-0.937736	2.17383	-0.193654	-2.81968	2.82474	2.70079		1.5423	-2.90519	-2.66571
	-0.753844	2.44398	-0.135914	1.01393	-0.275981	3.04051	-1.90662	-0.0160365		3.07082	2.51984	-2.48851
	-1.37832	1.51147	1.35277	1.45172	-2.70659	3.0832	-2.93209	-1.79275		-0.607328	-2.75421	-2.51366
	-0.983283	2.5561	-0.217659	1.68376	0.753858	-3.12129	2.84879	-1.92337		2.72513	3.12073	-0.725961
	-0.376118	1.22449	-0.339823	1.96874	-0.0899017	1.13372	2.29971	1.44597		2.53436	1.68897	2.61285
	0.232765	-0.335326	0.894677	1.38098	-2.49074	2.94727	1.86024	1.96994		-2.94468	-1.82427	2.7091
	0.921144	-0.158073	2.12305	1.76299	0.347615	-2.91299	1.32263	1.71653		-2.92472	-2.95196	-0.1833
	-1.55404	-1.25397	-0.38063	1.95863	-0.0845052	-3.0214	2.48574	-1.93276		1.30287	-2.01117	-2.44308
	-0.187343	-0.172368	-0.626115	-0.248128	-1.20374	-3.09037	2.32031	1.08549		-2.99176	-1.22595	-2.37178
	0.124284	-2.771	1.65892	0.234805	-1.34995	3.12515	2.88639	1.46658		3.05697	-2.38995	-0.218326
	0.0091872	-2.26807	1.43212	1.15903	-0.0487134	-3.00719	2.42166	-1.97244		1.74847	-2.73511	1.52531
	-0.476666	-0.0573697	-0.795545	1.27896	-0.465181	-2.7681	2.14466	-0.314014		0.356378	2.98909	0.185444
	-0.609786	3.11931	2.51017	0.314063	-0.714564	-2.73962	1.42353	-1.30792		-0.300125	2.43687	0.774039
	-0.816904	2.81097	2.59459	-0.083772	-0.409809	-2.62427	1.28762	1.39179		-2.67562	2.14496	-0.298074
	-0.710163	0.593034	-0.732899	0.823996	-0.437515	-1.97067	-3.09471	1.20895		0.145735	1.93207	-0.100847
	-0.309753	2.9204	2.4146	0.992101	-0.471553	-1.71978	2.93207	2.42169		0.0855948	2.31216	-0.948793
	0.960936	1.95452	0.40821	0.151149	-0.185823	-2.45035	2.63361	2.39656		-3.08908	1.89649	-2.00021
	-0.281242	1.03678	-2.36626	0.424433	0.114024	-2.50854	-2.99254	0.8111		-1.25026	2.13956	-0.383749
	-0.627484	0.913641	1.44253	0.292535	0.492888	0.0880639	-3.05382	2.80876		-0.121714	-1.81878	-0.37404
	-0.554339	0.992116	-3.00703	-2.67803	0.994327	-0.282169	2.76752	0.613805		-0.833678	1.16914	-1.03673
	-0.323789	1.3036	1.37177	-2.57243	1.16036	-0.154695	-1.93255	0.544481		0.0958148	-1.92364	-1.78593
	1.54272	1.15002	1.59643	-1.37982	-3.03472	1.62192	-1.36488	1.34322		1.7185	-2.73059	-1.88532
	1.09283	-0.395471	2.98688	-1.9023	-1.8378	-0.295078	-2.67125	0.765004		2.7945	1.00879	-1.80656
	-0.0201254	-1.47563	-0.29091	1.92036	-2.10163	-0.330632	-2.31833	-0.613752		-0.62165	2.21291	-1.58043
	-0.272404	-0.266239	0.622381	1.03257	3.05087	-0.515165	-2.74178	-0.753168		-0.592597	1.14526	-1.53142
	-0.46785	2.72588	-0.498065	-2.90006	2.67122	-0.722135	-2.73896	-0.196092		-0.918251	3.09095	-1.56592
	-0.0896061	2.7612	0.748106	1.26638	-2.01593	-0.857175	-2.30126	1.38229		-2.12335	-2.78544	2.03848
	-0.223771	-1.30597	-2.20825	1.54971	-2.38232	-0.718221	-2.79235	1.87478		-0.417472	-2.9471	2.06935
	0.870523	3.02731	2.79386	1.67062	-2.68457	0.082041	-3.10298	2.44211		-0.906741	2.25297	-1.03664
	1.28164	2.01181	1.88581	0.831377	-3.06973	-0.456635	2.53259	1.67749		-1.106	-2.86717	1.69077
	1.3069	1.81203	0.57531	0.954122	2.83461	-0.657821	-0.971221	-1.49406		-0.618884	-2.6212	2.46037
	-0.412236	1.34601	1.67917	2.51284	-2.59655	-0.50321	2.75022	1.56426		-0.280428	1.16534	-2.89137
	2.2313	-0.178405	1.73323	2.33976	-2.79421	-0.323547	2.14448	1.69126		-0.170615	1.29309	2.58159
	1.05788	-2.97524	-1.56564	-0.135516	2.89211	-2.89421	-0.050534	-2.89454		-0.14041	1.75996	2.73862
	-0.0919709	-3.03476	1.27836	3.13128	-1.85867	-2.05297	-0.245869	2.87375		-1.43436	1.21592	2.73525
	-2.02087	0.221363	0.479797	-2.13185	-2.72199	0.514765	0.620528	-1.71393		-2.53972	1.29628	0.26301
	-3.07095	1.33904	0.385186	-1.99368	-2.90614	0.890889	-2.75306	2.6062		-1.30372	1.37	2.01674
	-1.27995	-2.76163	1.34601	-1.98344	-2.85516	0.753216	0.279398	2.41713		-1.83557	1.76936	2.48425
	-0.177669	2.3572	1.79016	1.8506	1.65291	-1.46671	0.0641086	2.21299		-1.41579	1.14862	2.10317
	-1.01312	2.94628	-0.412689	0.090159	1.41803	1.93479	0.35899	0.387254		0.320674	0.311047	-0.884219
	1.81121	-2.99406	-0.20382	-0.056379	-2.87037	-0.972183	2.59406	-0.0866615		-0.892397	-1.42074	-1.79321
	-0.51656	-2.90114	0.722285	-1.63762	-2.96722	-2.18676	2.10563	0.173138		-0.355885	-1.35356	-0.472156
	1.44508	2.98497	1.60761	-0.786877	-0.32011	-1.72242	-1.77757	-1.12031		-0.335739	-0.141126	-0.573477
	0.883718	3.03848	2.65956	-0.540738	1.18172	1.89126	1.73639	-1.37653		-0.406307	-0.34422	-1.021
	1.00499	-2.88318	2.26841	-1.06182	1.01253	2.20381	1.68433	1.31113		-0.493915	-0.0406287	0.343301
	-0.19595	-2.43738	2.05352	-2.63383	0.368283	-2.91619	1.15909	0.878548		-0.264002	-0.535625	-1.68813
	-0.0217902	-2.44308	-2.95661	-0.931026	0.542589	2.19799	-0.795466	0.164653		1.29549	-0.826253	2.84569
	-0.0681418	1.60592	1.64621	-1.4289	0.54962	2.19924	0.91961	0.145095		-3.0638	-0.143149	2.00511
	-0.117401	1.11635	1.13842	-1.775	2.62947	2.50162	0.666039	-0.0648747		2.39833	-0.592563	3.1211
	-3.11264	0.895991	0.584464	-1.33973	1.16385	2.89111	0.147152	-0.32944		0.161699	-0.577004	2.92669
	2.95213	0.802445	2.46195	-2.37148	1.06644	2.88297	0.776316	-0.603558		1.32188	-0.204808	3.05628
	1.99986	2.01044	-0.101006	-0.850115	0.870856	1.86648	0.466607	-0.663947		-2.91415	0.199353	-3.07182
	0.545085	1.57847	-3.07575	-1.00422	0.183497	-2.1332	2.38802	-1.03832		-2.56687	0.38231	-2.7475
	0.877162	1.1733	-1.90633	-0.753676	1.71089	-1.8418	0.629344	-2.83504		0.108319	-0.0827493	0.570913
	2.06697	2.48335	2.94731	-1.43661	0.80989	-1.20151	0.413133	1.57878		1.10175	-0.0142525	2.76327
	1.0923	1.86959	2.98318	-0.944529	1.01757	-2.98668	0.180827	1.16734		2.49543	0.219546	2.83866
	1.67499	2.30773	2.12609	2.2558	0.862811	2.30091	3.01611	0.363397		-2.74729	1.32913	2.87456
	2.50349	-0.109992	2.82364	-0.767244	2.0435	1.39793	-1.12808	1.79881		-2.51645	-1.37485	-2.98341
	2.424	1.74476	-3.06932	-0.195889	1.78626	-0.713268	-0.117817	1.37511		-2.15951	1.48036	-1.1411
	-0.116465	0.238948	1.98677	-0.41252	2.00613	-1.28495	-0.131017	1.47796		1.97343	1.61627	2.43551
	-0.0207463	-0.647246	2.81835	1.96401	-0.400122	-1.08974	-1.2878	1.93175		2.71666	1.934	-2.90923
	-0.0603976	1.38916	3.07004	1.80777	-1.13743	-1.06087	-0.886562	-0.174561		-2.39598	-0.513022	-0.724178
	0.547883	1.60621	-2.97338	2.66206	-0.710072	-1.08377	-1.15787	0.480581		-2.11826	-0.760289	-0.377315
	0.907409	-0.0620483	-2.41341	-0.271562	-0.660479	-0.53061	0.192597	1.54877		-0.104502	-0.997531	0.452488
	1.39778	0.0945471	2.96425	-1.36448	-1.07966	-1.56106	-0.331874	-2.29264		0.0154619	-1.42549	0.118633
	1.59543	-0.541301	-2.91321	1.54296	0.499559	-0.872039	0.957956	-2.37544		-0.951774	-1.18852	-0.134066
	-0.0333776	1.11841	-2.59467	-0.625293	1.94862	-1.19305	0.827723	-2.5456		-2.27645	-1.85625	-0.1488
	-0.0833488	0.707672	-1.98307	0.154848	1.39791	-0.942759	1.28819	-2.5222		0.415999	-1.88728	0.645856
	0.0813342	0.281817	2.95925	-0.0249209	2.98761	-1.01115	1.1072	-2.85667		-0.362185	1.76717	-0.335886
	0.233475	0.0876314	-3.10838	1.55762	2.95441	0.0699318	1.60606	2.79166		-1.18938	1.86312	-0.157463
	2.37815	0.0352717	-2.5188	1.50533	3.06228	0.22902	0.759726	1.35921		1.67722	1.86831	0.706758
	-2.67167	-0.14544	-2.28268	-0.494066	2.03882	1.77433	1.08944	-1.68228		0.482091	2.75885	-1.03417
	2.07119	-0.370613	0.284273	0.750573	2.59494	0.32317	1.62336	1.45347		0.548657	1.22697	-0.66778
	-0.317115	0.48003	0.46891	-0.00779889	-1.69494	0.427963	-0.128284	0.364064		-1.32228	1.83558	-0.813792
	-0.800227	0.102985	-2.08297	2.18477	1.78906	0.635069	0.337526	0.887153		-2.86508	2.50659	-0.251105
	-1.53301	-1.04289	2.85476	-2.68594	2.01949	1.16615	0.352997	0.824323		2.9603	1.83021	0.0862135
	-2.98206	-1.26931	-2.88436	-2.80965	-1.7465	0.753303	-0.108748	0.734202		-2.64007	-0.108611	-0.899504
	2.36837	-0.899023	-2.23295	-3.0464	2.29849	1.37411	2.04886	1.74578		2.08692	-2.82805	-0.196198
	1.99453	-1.01168	-2.13741	-2.98242	-2.19898	0.850036	-0.513301	1.61323		-2.04272	-1.87008	-1.97051
	-0.632965	-0.529516	0.131189	1.41733	0.812556	0.51924	2.07952	-1.92039		1.41432	2.082	-1.894
	-1.63207	-1.16584	1.46265	1.78683	0.806978	1.43956	-0.5681	-2.21725		2.46887	2.85739	-1.81887
	2.79635	-1.33492	-1.7893	1.26685	0.635758	0.977445	-0.569566	-0.0992414		-0.298783	2.75851	0.0865171
	2.2787	-1.37515	-1.70204	-0.978325	1.27815	0.704035	-0.713657	-0.161549		1.38144	3.08818	0.298002
	-1.11129	2.47066	0.0680629	-0.896541	-2.46016	0.540053	-0.972839	1.01505		1.0738	-3.08472	-1.77065
	0.830879	-0.603698	-0.298785	-0.754019	-2.28869	1.4029	-2.20261	-0.406705		0.836884	1.14533	-1.72884
	0.0901637	-1.57611	1.49852	-0.701323	-0.883384	0.805483	3.13128	-1.17328		0.233035	1.05222	-1.76519
	-0.0612138	-2.11946	-0.188914	2.51883	-2.39468	-0.554266	0.408736	1.02531		0.802498	1.2921	-1.72639
	0.314768	-2.2379	0.409727	-0.376302	-0.573383	-1.80051	-1.15042	-1.64591		0.785543	1.34278	-1.56544
	0.0355455	-1.78061	0.131544	-0.392586	-0.158291	-1.5693	-1.32657	-1.97813		1.21886	0.503988	-2.15205
	1.76623	-0.133522	-0.88167	-0.348637	1.82029	-1.79442	-2.34329	2.08057		1.16032	-2.9421	1.55726
	0.771329	-1.57389	-1.16485	1.76028	0.691915	-0.550012	-3.06734	-0.910555		1.20716	2.26853	1.52992
	1.26132	-1.52437	0.140622	1.73349	0.220874	-0.614533	2.5464	-1.41779		1.30116	3.10932	1.59076
	1.31486	-1.37517	1.21732	1.99741	1.01647	-2.1624	3.12671	-0.0772143		1.8052	0.0359845	-0.0354919
	1.34379	-1.54719	0.646083	1.58951	1.43891	-1.46965	-1.93579	1.54711		1.48345	0.796603	1.15892
	1.8233	3.10129	-0.839382	1.81052	1.47643	-0.649322	-1.78638	-1.88769		0.232697	-0.927584	1.84779
	1.05957	1.04148	0.092769	0.929613	1.60104	-0.165753	-1.16113	0.192002		-0.35442	0.270679	0.721276
	1.19626	1.66727	0.575555	0.822562	0.804953	2.45355	-0.28827	-0.35832		1.15756	3.06397	1.03425
	1.45567	-1.24549	-1.68875	1.39057	-0.565546	-0.792571	-0.936264	-1.5166		1.89018	1.25409	2.09147
	1.43399	1.18349	-0.710598	2.93995	-0.250198	-1.1408	0.125551	-1.67726		1.4734	-0.431032	1.69898
	1.97158	1.76467	0.205632	0.672036	-0.416786	-0.82838	-1.13452	-1.18554		1.55367	0.249847	1.46198
	0.997776	-1.32032	0.383987	1.54245	-0.691097	2.77168	-0.233249	1.03407		1.81759	2.58967	1.28392
	1.10701	-0.299998	-1.33276	1.6742	-0.969227	-2.94017	-0.636055	0.961691		2.25987	2.53841	-1.89474
	1.37129	-0.30817	-0.480972	1.23779	1.2149	-0.639271	-2.42285	1.40625		-3.13763	2.17236	0.51147
	1.73531	-3.14037	-0.65277	2.2367	-1.13405	1.05558	-1.65673	-1.48332		-3.11117	2.23309	1.52927
	1.71579	-0.935986	-0.0212492	0.273106	-2.43045	1.9792	-1.00538	-1.60821		-3.06133	1.89883	-0.491193
	1.78879	1.86629	0.356923	1.64949	-1.93149	0.907725	-2.02891	0.230503		-1.74305	2.45276	-0.667318
	-0.0108453	-2.25233	0.818998	1.00432	-1.74411	2.14525	3.09933	-2.89766		-1.30539	2.42017	0.121483
	1.18478	-2.22476	2.39955	0.700621	-1.53373	-2.11845	2.16745	1.89256		-1.1693	2.46461	-0.171625
	0.811352	-1.86928	2.95517	0.125375	2.55765	1.97396	-2.86421	1.69121		-2.76349	1.88286	-0.503723
	-0.211602	-2.48071	2.6699	-0.54084	-0.457941	2.0116	2.89287	-0.5697		-2.84009	2.24951	-0.525827
	-1.60427	-1.91341	3.12162	0.726132	-0.180329	-2.1827	1.42128	-0.12432		-2.17969	2.64147	-0.423372
	-2.93723	-0.315486	2.84944	0.751253	0.169911	-1.80629	2.25076	3.02213		-0.248936	2.51488	-0.501566
	2.37366	-0.669276	2.00342	0.310005	0.340094	2.57901	1.13874	-2.63088		-1.26244	1.87502	-2.53748
	0.899626	0.102669	-1.94491	-0.877288	-1.85039	-2.47124	-0.182168	-0.413791		-0.856331	-2.57793	-0.823109
	0.637722	1.14679	-1.52899	-2.23646	-1.02054	-2.18901	1.12252	-0.500407		-0.989322	-0.649164	-2.92178
	-0.235047	-0.0391629	-1.35068	-0.266948	-0.432074	-0.817414	0.985992	-1.80774		-1.22802	-2.23384	-0.690235
	-1.06783	-1.82856	-0.552744	-0.636574	-0.0222927	-1.11919	0.668947	-2.1225		-2.48146	-1.96334	-0.606251
	1.75042	-0.123754	-0.893926	-0.287639	-1.48493	2.18857	0.927291	-1.6847		-2.72271	-0.764887	-1.3187
	1.88702	-1.58447	0.429971	1.32196	-2.02741	0.440335	0.81959	-0.30283		-2.38745	2.04953	-0.622019
	1.97171	-1.03967	-1.55815	-2.23488	-2.3399	-0.058664	0.198169	-0.576681		-0.223995	-1.84887	2.89229
	2.18175	-0.67621	-0.72461	-0.546202	-2.33301	2.07873	0.754975	1.56336		-0.869029	-1.61458	2.99503
	-0.742941	0.0361952	-0.017957	2.35005	1.14952	-2.28833	0.581758	-0.181242		-0.739774	-0.1816	-0.00194874
	-0.977059	3.11238	0.349466	2.40837	1.53874	0.748861	0.129294	-0.472398		-1.1917	1.25879	-2.36733
	-1.45322	0.380547	-0.635136	-2.52234	3.0798	1.69479	1.58928	0.916518		-1.32247	0.997176	2.05161
	2.26625	0.825905	-2.56158	1.3102	2.54921	1.20028	0.28539	0.492588		-1.26751	-0.0304499	-3.0963
	2.07054	1.49299	-0.528022	1.37049	2.71084	1.47125	-0.743438	-1.39647		-0.721223	-0.435734	-0.598544
	0.105701	-0.0751286	-0.557006	0.609664	2.74016	0.94931	-1.88738	1.57377		-0.429131	-1.02275	0.0399077
	-0.345093	1.29348	-0.499899	0.216485	1.12901	1.06573	-2.05436	-2.81602		-0.933947	1.44789	0.730692
	0.510994	2.09779	-0.334187	1.42006	1.11619	1.31911	0.0774356	-1.12074		0.670789	1.84301	-1.99025
	-1.28523	-0.631995	-1.62636	0.154684	0.966938	1.7194	-2.21605	-0.173361		-2.28347	0.257207	2.0182
	-1.20078	1.15217	-0.881963	0.244913	1.09814	1.16081	-2.42794	0.795364		-1.38692	-0.0947087	2.33853
	-0.959263	1.5214	-0.775704	0.115988	1.44086	1.51102	1.99762	0.181787		-0.819984	-0.387599	-2.9242
	-0.872858	-2.24026	-2.00079	0.340481	-1.35671	1.43075	0.461044	-2.16339		0.270572	-1.14537	-1.37276
	-0.609961	2.47864	-1.04828	-0.6197	-0.693632	1.72941	0.533361	1.51766		-2.50463	-0.156738	-1.66194
	0.887237	-2.14636	-0.665518	-0.153564	-1.7646	1.88595	0.148851	0.343154		-2.18888	-0.564339	2.91692
	0.846156	-1.94434	-2.00078	-0.408543	1.78761	0.998085	0.0825988	-0.0976639		2.94494	-0.690572	2.97962
	-1.02527	-0.990572	-1.36282	-1.73022	0.540844	1.39516	-2.45219	-0.269311		2.68418	-1.45232	1.44016
	-0.350612	-1.33732	1.06573	-1.75932	-1.94383	1.02797	-2.433	-1.14192		1.43707	-2.18759	0.182719
	0.367811	-2.42418	-0.964384	-0.72915	-2.02097	2.2374	-0.265525	-0.199664		0.30269	-0.561122	1.49439
	0.655858	-0.330231	-1.44875	-1.25019	-0.516309	2.45534	-2.56478	-0.276202		2.48225	1.2568	-2.11365
	-1.53023	-1.79812	-1.40146	-2.42039	-0.873902	2.8001	1.72758	-0.571476		3.11651	3.07147	-0.395242
	-0.793903	-2.0598	0.318023	2.29779	-1.92447	2.62823	-2.30434	2.53697		-3.04379	2.90666	-2.31624
	-0.00425773	-0.887306	0.90407	2.00191	2.09793	0.553094	-2.4261	2.13485		3.12735	1.23077	-2.76844
	-1.43838	-2.32978	-0.554974	-0.402519	-0.76463	-0.716639	-2.36762	-1.66266		2.8866	1.86415	0.872386
	-1.43739	-2.19137	-0.18235	0.0374014	-2.33839	0.996485	-0.988202	-2.07371		2.21108	1.66628	1.30832
	0.436229	-1.65613	-1.83441	-2.89294	2.16151	1.45943	2.46788	-1.92688		-1.10882	1.34517	2.04327
	0.289977	-1.92176	-1.30879	-1.89784	2.00149	1.01909	2.84808	-2.35932		-1.35695	0.920297	-2.16744
	-2.95134	-1.61473	-0.410475	1.48153	2.51456	-2.01456	1.68615	3.01278		2.86792	0.583939	0.997105
	-2.9148	0.627775	0.374189	-1.87343	2.41272	-0.429102	-0.160539	-0.590525		-0.766786	1.84217	1.59085
	0.377392	-0.648056	-1.66789	-1.429	2.15392	1.00853	1.18409	-1.28768		-1.63451	0.134802	2.32228
	-0.683456	-0.92756	-1.77467	-1.54271	2.09592	0.215863	1.02825	-1.17949		-2.95359	-0.400773	-3.03158
	-2.76843	1.66508	-1.48763	-1.56963	0.394426	-1.13318	0.410222	0.881212		-3.06424	0.298542	2.0122
	0.702358	2.7737	1.21282	-2.01268	0.375058	-1.05071	-0.566617	0.745238		3.13276	-0.454233	3.00291
	-3.04759	2.2972	1.299	-0.359805	-2.92014	-0.315408	0.248291	0.377889		-1.68379	-0.573686	1.67243
	2.29906	2.06415	1.64796	0.625489	2.34958	1.09393	-0.685995	-0.237823		-1.92932	-0.62709	3.05484
	0.452576	1.72319	1.74253	1.33557	-3.00121	-1.51091	-1.02162	-1.07269		-2.37217	-0.244272	2.8159
	0.424008	-0.813878	1.55981	1.851	-2.87653	-1.50559	0.217307	0.697971		-2.30478	-0.400913	-1.20638
	0.209829	-0.287723	-2.80932	2.16539	2.46438	-1.50815	-0.929501	0.571542		-2.00045	0.132111	-0.673464
	0.219187	1.46375	-3.11563	1.50097	3.06717	-0.962591	-1.04167	2.53909		-2.78888	-2.23926	2.23685
	0.20273	1.59013	2.39854	2.32377	-2.25558	-1.46403	-1.26712	-2.96499		-1.78829	-1.14566	2.96158
	-1.33955	0.87116	2.0618	1.35215	-2.63322	-0.279096	-1.28305	1.86337		-1.86862	-0.732067	2.76782
	-0.573728	3.11532	2.12313	1.06992	-2.26703	-1.65453	-1.11891	-2.53876		-1.53832	-0.991532	2.60087
	-1.31082	-2.55526	2.36642	1.5803	0.874635	-0.712393	-0.821436	0.0898114		-2.64433	0.0819448	0.366892
	-2.25525	2.95727	-0.414679	-0.973709	0.413286	-0.371437	1.41122	-0.19596		-0.827298	-0.177256	-0.191548
	-2.42478	3.11061	0.845724	2.76906	0.189491	-2.25439	-1.83816	-0.431689		-2.10413	-3.04941	3.10618
	-2.77308	3.06298	2.97309	0.49286	0.487887	-0.522845	-2.57264	-0.567437		-1.92438	-2.58898	-0.934993
	-2.64982	-1.8478	2.43445	1.64502	0.362205	-1.27808	-1.66544	-2.21327		-2.20101	-1.9786	-1.051
	-2.50962	-2.91704	1.37622	0.378394	0.813478	-0.34174	-1.77669	-0.774969		-1.90215	-2.86048	0.105283
	-2.31203	1.32327	2.62036	-1.21508	0.281396	-2.51231	-2.64862	0.269769		0.339443	-1.15245	2.97361
	-2.1958	0.417236	2.38171	-0.99474	-0.364509	-1.0136	-1.91005	-1.01712		-1.23455	-3.09984	1.56951
	-2.04205	0.876657	2.92504	-0.809871	-1.08396	0.955333	-2.03783	0.180957		-0.901856	3.08732	1.50401
	0.962545	1.61729	2.83839	-0.9527	-1.04287	0.340719	-2.77121	0.922803		-1.42829	-1.54277	-2.92629
	2.6166	-1.90192	3.12559	-0.799877	0.13349	-1.97441	-0.0459779	-0.713093		-1.70466	0.278264	-2.34485
	-3.00841	1.10255	0.0496715	0.0154829	-0.798947	0.544519	-0.669888	0.939421		-1.98473	1.83417	-3.11404
	-2.65047	0.583556	-0.081087	-0.737889	2.90578	0.616253	-2.59818	0.512553		-1.57207	1.2082	-2.60563
	-2.35357	0.716183	-1.977	-0.687746	1.47786	0.236973	3.11521	0.528187		-1.49025	0.654925	2.95026
	-2.14734	2.31244	-1.24675	0.104463	2.11991	1.88232	-0.669758	1.26904		0.834137	0.454691	2.62853
	-2.00418	2.27832	0.452079	0.372892	0.597449	2.11117	-2.8591	0.760826		-1.30459	2.32197	1.95527
	-1.91732	2.04892	0.704771	-0.5937	-2.44954	1.81665	-2.92494	0.338961		-1.3992	0.31329	2.72832
	-1.84495	-2.14414	-0.27414	0.557297	-2.6202	0.813705	-2.98023	0.452921		-1.81595	-0.462928	2.84635
	2.50466	2.11261	-2.13868	-1.42035	1.86726	-2.22772	1.69626	0.959872		0.156813	-0.482767	-2.9871
	-2.90845	1.70518	-1.67783	-1.16425	-3.09959	-2.46372	0.359077	-0.488655		0.128231	0.113236	-2.773
	-2.40472	1.43142	0.426308	-1.51111	3.0288	2.94075	-1.21421	-2.09343		-1.67338	0.822393	-2.50159
	-2.19479	-1.86313	0.828919	-1.67303	0.223612	-2.94042	-0.463562	-1.02622		-1.67458	-1.50074	2.55558
	-1.91102	1.77649	2.0894	-0.1533	1.33913	-2.45483	-2.52702	-1.57187		-1.58674	0.832074	2.61705
	-1.4439	0.360776	-2.62832	-1.14943	1.02786	-0.771528	-2.97276	-2.07519		-1.14847	1.29511	2.26983
	-0.23	1.25505	-1.75821	-1.27387	0.338941	-2.66811	-0.697156	2.96789		0.360548	1.70187	2.95105
	-0.46888	1.56862	-1.74745	2.5046	-0.140591	-1.89182	-1.18112	1.90956		-1.20124	1.69698	-2.99636
	-0.839299	-3.06731	-1.34735	1.91625	0.318547	-0.830223	-1.58204	-0.92295		-1.02467	-2.13364	-2.4088
	-1.24229	0.442371	-1.76773	0.393991	-1.09765	-1.44511	-0.818054	-1.96603		-1.29434	-2.8548	-2.51675
	-2.21853	0.344204	-2.06772	-0.459537	-1.70878	-2.60425	-2.64312	-0.629243		-1.58601	3.02936	-2.25938
	-2.1599	-1.4331	2.32932	-0.698332	-1.95095	-2.64842	-3.08245	-0.716217		-1.92066	2.89535	3.11244
	-1.819	-1.03215	2.25695	-1.11349	-1.81559	-2.74211	2.96313	-2.34939		-1.86871	2.65464	2.39255
	-1.58076	-0.908595	-1.43275	1.66928	-2.96813	-1.80314	2.78614	-1.52373		-1.77012	2.02475	2.54775
	-0.84056	-0.95816	-1.39548	-0.15953	-1.28319	-2.56154	-2.95773	0.417359		-1.39119	2.48913	2.62501
	-0.903063	0.233456	-1.51132	1.62348	-1.18178	-2.65919	-2.24471	-0.393318		-0.275665	2.20484	2.91216
	-0.93893	-2.60383	1.78028	2.69278	-1.21083	-0.770158	1.71809	-3.11744		-1.62131	2.09674	-2.29979
	-1.2643	-1.73031	0.338068	-1.0235	-2.27507	-0.813148	2.93501	-0.0353287		-1.77817	1.97812	-2.3999
	-1.57149	0.572718	-0.290856	-0.442686	-3.13865	-1.32048	2.24321	-0.488591		-1.70533	0.782926	1.88769
	-0.203074	-0.221463	-1.59502	-0.585586	-1.16786	-0.494195	2.85006	-1.91954		-1.68057	0.65565	2.29564
	-0.877534	-0.980931	-1.73865	1.18091	-0.760561	-0.408036	-0.591434	-1.88241		2.3793	1.45118	-3.13648
	-0.726368	-1.43555	2.06102	-0.61065	-1.80833	-1.80933	-0.118898	-2.06191		2.39436	2.88797	-2.30584
	-1.34416	-0.552184	-1.05388	-1.425	1.64454	-1.05639	-0.498278	-2.13249		2.42537	-0.694728	1.87341
	-1.58946	-0.183457	-1.64632	1.04553	1.45669	-0.711977	-0.712289	-0.980485		2.12715	0.495297	2.12315
	0.336998	0.330763	-2.0208	1.99297	1.23165	-0.494123	0.100838	-0.670489		2.38912	2.59751	2.12223
	-0.209835	-1.71301	-1.33339	1.32815	3.03143	-1.87749	-0.277723	-1.7059		1.58319	-0.978799	2.24172
	-0.570167	-0.868101	3.13284	-1.57444	-3.11943	0.156884	-0.962962	-0.830467		2.26254	-0.967561	-2.93391
	-1.41825	-0.370154	1.21051	-1.81449	2.82846	-0.294859	0.494877	3.07248		2.50908	-1.21136	-2.24668
	0.000298761	1.99466	0.82995	-1.43529	2.65657	-0.109744	0.0864358	1.15971		1.16561	-1.31619	-2.06586
	-0.280089	-1.28363	0.861703	-1.01961	2.68652	-2.67938	0.484788	-0.158878		2.36999	-2.20434	-1.92259
	-0.0509319	-1.11404	1.1136	-1.85666	2.97247	0.196913	-2.99292	0.532714		0.389307	-1.52065	-1.67928
	-0.903233	2.76626	2.43786	-0.729214	2.86357	0.142671	-0.379278	2.45143		0.559711	-2.49706	-1.6306
	-1.02059	2.21909	-2.95108	-0.800458	2.7854	0.030725	-1.17683	3.06198		0.614066	-0.345687	1.87234
	-1.06958	1.94756	2.49012	-1.86058	-0.708814	-0.168525	-1.82645	0.0377324		-2.83948	-1.27484	1.89433
	-0.114471	2.84148	-2.95996	-0.678117	2.38961	0.857552	0.637145	-0.952783		2.86651	-0.95773	2.04815
	-0.270416	2.46678	0.636218	-0.647912	2.39561	1.24473	1.17636	1.30114		0.130097	-1.16908	2.71067
	-0.931085	2.6452	1.01771	-2.03345	1.2301	0.742548	-1.02371	2.98699		0.0483581	-1.90556	-2.52064
	-1.06023	2.87574	0.542634	1.52542	1.27205	-1.74744	-1.46763	-2.37066		0.541134	-0.127099	-1.49414
	1.46364	2.69704	-2.34824	1.08981	-0.378118	-0.545653	0.585818	-1.86037		1.16655	-0.682062	-1.34862
	1.67912	-0.25636	1.55134	-0.921718	-3.02018	-2.04135	0.273522	-2.71285		1.05114	-0.377916	-1.7988
	1.33976	-1.65849	0.855619	1.79545	-0.672108	-0.585437	-1.39004	-2.9511		-2.98476	1.47068	1.39088
	1.61286	-0.653206	-1.69976	0.420089	-1.72626	2.53049	-1.86905	0.258619		-3.00668	-0.505444	0.912017
	2.80668	1.50772	-1.72297	1.82202	-2.8978	2.16693	2.41685	1.66143		1.31603	-0.767117	1.6905
	-3.00962	0.0688843	-0.0389039	2.13715	-0.27092	1.54553	0.757819	-0.570214		-0.366645	3.02162	1.59184
	2.58686	1.09692	-2.14334	1.66585	2.73432	2.45921	-0.309781	-0.282421		-0.658277	-2.14971	1.52459
	-2.86842	0.509827	2.48542	2.09522	-2.73594	1.17741	-0.335382	-1.59045		-0.0368901	-2.42684	-0.998943
	1.92068	0.499419	2.10265	2.02009	2.37066	1.84509	-0.372561	2.09731		-1.71816	-2.67965	-1.03698
	1.82663	1.02977	0.516815	2.04529	2.79391	2.01123	-0.951972	2.96707		-2.33737	-2.15991	-1.52882
	-0.088145	0.794394	-0.0990917	2.05952	-0.38751	2.30349	2.3811	0.267637		0.160423	-2.02487	-1.49743
	0.339945	0.402666	-1.50966	1.95897	1.90369	1.77937	1.29745	-2.33946		-0.150279	-1.24276	-1.43975
	1.02968	-0.0338811	-2.04346	0.725815	2.9199	2.25344	0.135784	-2.00851		-0.317696	-1.61397	2.45426
	0.558118	0.424832	1.19955	-0.812502	-1.5454	3.03984	-0.670625	-1.97802		-0.484119	0.71355	-1.30693
	-0.345211	-0.0032322	-2.00732	1.57486	-0.193392	3.00038	1.62662	0.476257		-0.626931	-1.71113	-1.40813
	0.0159644	-0.342113	-3.11718	1.81996	2.24863	-1.76973	1.18482	0.655508		-0.771396	-1.51383	0.80556
	0.594839	-2.30587	1.43404	1.60473	0.259412	-2.46401	0.452178	0.955886		-0.938517	2.53088	-1.43844
	0.229988	0.366082	1.02917	-2.87752	-0.695395	-2.73722	0.746247	0.061877		-1.49852	2.87649	-0.404014
	-0.354358	-3.05925	-3.00611	2.81589	-1.02281	-2.45812	1.4216	0.0603212		-0.0464965	-2.02214	-0.277793
	-0.532075	1.83177	1.56116	2.06756	-1.98876	-2.60541	1.49101	0.921325		-0.483163	-2.35127	1.29176
	-0.474186	1.2595	1.4058	1.3519	-0.465388	-2.7977	-3.10745	-0.391323		-0.200546	-2.93491	0.955878
	-0.0168489	0.869306	1.83162	2.77792	-0.709251	-2.15856	2.76796	-2.15833		-0.594033	-2.91925	-0.661061
	0.365221	0.728503	-1.74506	2.41994	-0.0843509	-2.68266	-1.96245	-0.840843		-0.537166	2.75893	-0.800013
	0.306624	-0.444242	-2.05396	2.34963	-0.607965	-2.46678	-1.22349	-1.7946		0.509576	2.57429	-0.596161
	-0.0458554	-1.06959	-2.6577	1.17983	-1.15718	-0.413841	-3.11065	-2.52605		-1.7957	-2.61836	-0.49311
	-0.192629	0.620923	-2.01932	-0.876443	-1.21307	1.26833	2.43687	-2.87811		0.161853	2.44951	1.00194
	-0.18825	2.99881	-1.43489	2.59694	1.28099	-1.00925	-2.04277	-1.01622		0.963099	2.30971	0.831221
	0.081028	0.54374	-2.42764	0.227299	1.44898	-1.21275	-2.44636	-2.02346		-0.261076	-1.1721	0.603438
	1.80462	0.792266	-2.06709	-0.110158	0.136936	-1.35631	-1.08938	-1.66357		-0.102467	-0.857932	-0.533279
	1.81885	-1.03134	-1.9896	-0.79573	-0.6213	-1.04964	-1.0253	-1.65597		0.169204	-0.174298	-0.605708
	1.77817	0.410692	-2.22294	-0.592685	-1.71103	-1.10859	-1.4778	0.484318		-0.840425	-2.4183	-0.660678
	1.91828	0.453599	-0.0839956	-0.514686	-0.527122	-0.882947	3.06918	0.0449008		-0.699113	2.21673	0.611263
	-1.83258	1.03366	-1.70944	-1.78903	0.0252302	-0.638802	2.53139	0.426744		-0.522606	2.56874	-0.419396
	1.54415	1.10474	-1.58319	-1.30134	-0.471047	-0.279646	-0.664095	-0.827659		-0.0428141	0.915022	-0.604652
	-2.32121	1.04447	-1.54807	1.40596	1.92511	-0.371691	-0.741275	-1.98094		0.772858	0.925777	-0.583676
	-1.29594	-1.16464	-1.4508	1.43831	2.35763	0.953157	-1.29464	0.918079		0.598696	1.66097	0.598474
	0.612183	2.45176	-2.31994	1.74061	0.326553	0.877583	-1.52982	0.718114		-0.194365	1.59471	2.50953
	3.08864	2.76516	-1.40472	0.290767	0.389181	0.746461	1.09856	-2.86695		-0.460859	1.64534	2.6247
	0.179971	-2.28551	-1.12028	-0.54992	2.92597	-2.10928	-0.735524	-1.50434		0.380377	1.60382	2.96267
	0.559066	-0.955827	-1.10047	-2.87675	2.37625	-2.25739	-0.896562	2.44737		-0.416711	-1.78864	-0.308449
	1.71909	-2.17836	-2.6123	-0.782787	-1.07577	1.09556	1.12079	3.11075		1.1012	0.860537	0.889531
	-0.161031	-1.56371	2.91702	-1.0921	2.24366	0.894612	-1.34717	0.96731		-0.0634796	1.38532	2.02171
	-0.187841	-0.749423	2.12933	-1.2103	-0.719548	1.30199	-1.26003	2.50636		-1.32317	1.11912	2.93085
	0.471398	-0.612437	1.52022	0.19552	-0.609321	1.32009	-1.38852	1.64335		0.409314	0.475778	-2.92466
	-0.387512	-2.78641	-1.50641	-0.356946	0.294072	0.949267	-0.616315	1.89125		-2.57798	-0.24453	2.69251
	-0.0669259	-1.99725	-1.75999	0.565641	0.838533	1.0092	-0.880285	0.994914		0.80892	-0.164973	-2.80354
	0.13096	-1.73451	-0.218329	-0.570118	0.108045	1.4287	-0.20626	0.951497		-2.95304	-0.212191	-2.56366
	-0.475364	-1.95906	1.23835	-0.456214	0.0333087	2.14689	3.07882	1.25751		-2.66062	0.936677	-2.58989
	-0.347936	-2.71889	-0.232277	-0.561915	0.557755	1.89551	-2.55278	2.71904		-2.72938	0.0257946	2.39678
	-0.506591	2.94942	0.996282	-2.3738	0.571771	3.09957	-3.12982	-2.8415		-0.307402	-0.0505241	2.57485
	-1.88445	2.73671	-0.940334	-1.29283	0.572329	0.698835	-1.43135	2.01428		-0.582224	0.124818	-1.60838
	-0.808749	1.17882	-0.258093	0.854352	0.327408	-2.61032	-0.564526	3.05814		-0.213412	-0.320115	1.4646
	-1.034	-2.45799	1.23923	2.07883	0.186577	0.411384	-0.8962	-2.9326		-2.61315	-0.784762	2.20665
	-1.22955	2.05093	-1.6402	-2.34715	-0.282997	0.571358	-0.859972	0.756782		-2.70948	0.602472	2.07691
	-1.43793	-2.98398	1.80051	-2.15716	-0.482837	-2.33867	-0.908224	-2.1734		-0.55547	0.221801	-2.9674
	-1.60808	-3.1412	-1.62518	-1.88169	-0.377879	0.228237	-1.24281	2.85073		0.172396	-0.025768	3.09922
	-0.912035	-2.38702	-3.12818	2.04429	-0.5471	2.02859	-1.03634	-1.00753		1.29179	-0.00702693	2.97405
	-1.40184	-0.706154	-2.51082	-0.872613	0.988974	3.11588	-1.81482	-0.63787		0.70749	-0.577693	2.66064
	-2.16044	0.623328	1.99485	-0.202563	0.792132	0.748041	2.16476	2.90071		0.868857	-1.56688	2.95176
	-0.198667	0.470682	0.37479	-0.774545	-0.0235651	2.99878	2.33555	-1.73699		0.800102	-0.84581	3.10689
	0.917912	1.30098	-1.22182	0.199432	0.403484	1.89363	-1.70082	-1.75188		2.15823	0.451277	-1.03838
	2.47833	3.03861	2.95173	0.267055	1.74132	2.4283	-1.64772	-1.28851		2.08762	3.12852	2.53955
	2.28599	3.03934	-2.60701	-1.4212	1.61109	2.98349	-1.63699	-1.08331		1.28817	-0.912618	-3.11935
	-0.423836	0.838901	-2.03243	0.00877328	2.69695	0.194722	0.140665	1.06768		1.41212	0.404213	3.05086
	0.186614	-2.68613	-1.21285	-0.713485	2.74523	0.259488	-1.07646	1.79961		1.39098	-0.784065	-2.32461
	0.288516	0.485994	-0.716429	-0.713828	-2.9653	0.603133	-1.25892	2.3161		1.79337	-2.96922	1.78357
	2.601	0.990285	2.10666	0.0143891	2.72754	2.01783	-1.37871	2.62308		1.77971	-2.95476	-2.99309
	2.38668	0.66935	-1.62603	0.801135	3.00021	0.780936	-0.324482	-1.5681		-2.13681	0.148871	-0.180111
	-0.377702	-0.375998	-1.05869	0.0791483	-2.3166	2.92968	-0.609377	-1.80724		0.32384	-0.5483	-2.04217
	-0.505171	-1.99187	-0.941815	0.0503149	-2.49207	-2.85874	-0.904337	1.49589		1.60036	-0.190513	-1.21392
	0.0138861	-2.73837	-0.877472	0.296573	-2.66088	2.96961	1.31631	1.43317		-2.99782	2.39849	-2.8695
	-0.0700102	0.782303	1.47675	1.1547	-2.99363	2.30939	0.175503	-1.35574		-2.78746	0.0114008	0.998672
	0.724158	-0.480051	1.68548	0.066518	-0.290001	0.555532	-0.117353	2.74404		0.638052	1.10765	1.36633
	1.41869	-2.35482	2.06533	0.144605	-0.752304	1.09146	0.0688863	-0.525032		1.16962	1.51462	1.17521
	0.107141	-3.05588	0.710341	1.0114	-2.12714	0.507585	-0.266413	2.66493		1.13398	1.04761	1.20416
	0.0971706	2.90715	-0.66872	-0.619292	-0.245828	-0.26335	0.584602	2.43817		0.846135	0.591866	-1.61677
	1.69007	2.77406	-0.0344981	0.479084	-2.49496	1.25485	3.03951	-1.67881		0.62492	0.462314	-0.338618
	1.04652	3.12192	-0.344007	-1.05012	-2.93652	-0.0492071	0.941397	-2.45883		0.334291	1.38719	0.927447
	-0.1392	-3.0041	-1.31205	-1.18571	0.502142	0.00644713	0.590454	-0.607974		-0.847421	0.802865	-2.39893
	-0.186503	-2.43699	1.12974	-0.755082	-0.196111	-2.44794	-0.324166	-0.0559348		-0.946137	2.29672	1.21955
	-0.367356	0.822895	2.29677	-0.598915	0.529997	-0.836499	1.48959	-0.0533757		-1.15823	-2.68092	-1.06188
	-0.515016	2.97572	0.636736	0.530334	0.0300372	2.7102	-1.14107	-0.86037		-0.55927	1.17324	-0.62108
	-1.30867	3.06768	-1.16064	-1.25743	-1.59263	3.00205	1.58372	-2.55228		-0.635907	-2.86985	-0.678446
	-0.35148	0.347733	0.963095	-1.44514	1.46108	2.76402	-2.61102	0.914299		-0.890687	-2.98695	0.992839
	-0.449952	0.91925	2.28439	-0.494969	0.374636	1.77525	-2.07024	-0.0748682		-2.0918	1.72323	1.3119
	-0.271036	1.43709	1.34277	-0.636746	-0.489672	3.1103	-1.74391	-0.350757		-0.593096	-0.316254	2.85859
	-0.0890254	1.99545	2.51077	0.394792	0.661163	-2.90654	-0.799135	-2.09838		-0.0776944	0.426262	-3.13056
	-0.322145	1.71414	0.0537791	1.24663	-0.746103	2.56773	-1.16742	-2.28602		0.223221	-2.19035	-0.323859
	-1.09992	-0.457727	2.67975	0.647262	-2.72547	1.91452	-2.68497	0.0630969		-0.1668	-1.13472	-2.96758
	1.49126	-1.66111	1.2796	1.44605	0.542652	-1.2596	-0.489862	-1.37308		1.42292	-1.3793	1.15451
	-0.331354	1.34238	0.250803	0.356658	-2.1941	-2.23727	-0.805978	1.43285		1.60752	-1.44227	-1.51772
	-0.395621	0.583674	-0.149296	-0.982914	-2.16953	-2.81323	0.781839	0.0607885		-0.650221	-0.673881	-0.415213
	-1.75394	0.398092	-0.108693	1.47477	-2.45917	-1.98134	-0.342594	2.6291		-0.0924559	-0.995518	0.0987897
	-0.745098	-0.548055	0.111189	1.69638	2.72597	-1.33377	0.59342	-0.129151		-0.233963	-0.790331	-0.699869
	-0.880334	0.228715	-0.512877	-0.131586	3.09957	-0.914954	0.618998	2.51915		1.42349	2.91972	0.0532246
	0.538579	0.0869856	-0.462653	-2.78641	2.24643	-1.18754	0.362725	1.45436		1.60008	0.856459	-0.28059
	-1.94323	0.107791	-0.199698	1.88982	3.09459	0.302024	0.109566	1.06322		0.208949	3.12517	-0.0994944
	2.56031	-1.14808	-0.770534	0.0280667	-2.33457	0.4539	-1.07471	1.63356		0.762944	2.89799	-0.37418
	0.43224	-0.791566	-0.399326	0.706138	-2.22008	2.93619	1.30857	0.0356657		1.0243	-3.11784	0.193326
	0.0152599	2.78836	-0.176796	2.15943	2.18511	-2.36803	1.02101	-2.51232		-0.256518	3.06811	0.303672
	0.133922	-0.640469	-0.995091	0.89449	2.19149	2.86344	0.765245	2.55855		-0.0105224	2.77602	-0.448639
	-0.513435	-0.654957	-1.01665	1.63551	2.03917	3.09018	-2.76657	0.623578		-0.279259	1.42491	1.26485
	-0.367443	0.175593	-0.380907	1.47475	-1.57751	0.961712	2.37394	-3.06819		-0.210401	2.22172	1.49814
	0.132481	1.25492	-1.47616	1.77932	-1.79844	2.99577	-1.14354	-1.69915		2.29382	1.37669	2.7833
	0.341461	0.0535804	-1.18502	2.3085	-0.67007	0.0348904	1.61983	2.9963		-0.231947	2.99598	-0.0339989
	0.601422	-1.74774	0.00279146	1.45391	2.64432	-2.15692	-1.86772	2.87741		2.17962	2.81927	0.00934892
	0.529657	-1.94084	0.0449323	0.406113	2.6291	1.93843	-2.24704	3.12168		-0.937955	-1.17466	0.300229
	0.290322	-2.75482	1.69322	-0.162314	0.797673	2.19429	1.07646			-1.44711	2.86754	0.45252
	0.623637	1.6148	-2.50487	-2.88634	-1.81191	0.100447	1.18844			-0.731125	1.84606	0.0969022
	-0.292986	0.341656	1.59339	2.17913	-0.0460432	0.337882	2.13057			1.98366	2.26172	-0.0278773
	0.593209	-0.201375	1.97277	3.01485	-0.217539	1.83914	1.07765			1.01494	-2.8693	1.82004
	0.822547	-1.90789	0.0535948	0.0252723	2.18642	0.876558	0.775263			-0.232901	2.74438	1.89546
	0.788768	-1.91451	2.14755	-0.268369	2.58759	0.142506	-0.149931			1.75329	1.57509	0.0190467
	0.571703	2.18112	1.88956	-0.37325	2.49212	0.605032	0.733869			1.11322	2.13531	0.334075
	0.693906	2.52744	-0.212918	1.11355	2.54648	1.08298	0.465797			0.844651	3.03979	0.594736
	0.757673	-2.87171	-0.406769	-0.493836	2.70579	1.0836	-0.409434			0.856187	1.01904	0.311824
	0.132438	2.53651	-0.0794571	-0.383635	2.97329	0.918793	1.05188			0.496529	2.07964	1.67083
	1.04855	2.87296	-0.458062	-0.213919	2.26916	1.52624	1.09417			0.917384	1.67632	0.293337
	1.38268	2.58672	-0.57608	0.726982	2.56321	1.47885	1.73301			2.39421	-0.475197	0.266441
	1.44786	0.412601	1.67826	2.47877	3.00579	1.69045	-1.00872			0.138815	-1.92036	0.85064
	0.500097	-3.08031	2.43323	-0.701763	2.29683	-2.8466	1.44843			0.679793	-1.23241	1.61584
	2.62743	-0.372367	-0.196243	-1.35155	2.64823	-1.9509	2.64229			0.348196	-1.2824	-1.82351
	2.39028	-0.555966	3.02517	-1.36428	3.07296	-2.66666	-2.74281			0.651619	-0.850382	-1.76439
	1.9306	-1.25338	-2.95089	-0.0570945	0.218318	0.063192	-0.275574			0.344104	-0.981204	-1.00912
	1.58948	-1.00903	2.25279	-1.25022	0.135225	3.13664	-1.67771			0.736237	-2.04045	2.799
	1.01158	-3.01048	-0.20697	2.55451	1.65814	1.8842	-1.62633			2.28932	2.58768	0.417527
	0.084085	-1.76466	0.160235	0.862752	2.95848	-0.0299325	-1.28153			0.350327	-2.44082	-1.76793
	1.93462	2.5807	0.808376	-0.396294	1.70132	-0.790997	-0.772285			1.37303	-2.95666	-0.296241
	2.40313	0.46687	-0.81262	-0.65408	-0.0266001	1.90487	-1.79281			1.39181	-2.98768	-0.365501
	2.19781	-1.70117	-0.29642	-0.861159	1.21257	-1.73051	-1.46303			0.439735	-1.54871	-1.0586
	1.75127	-1.11866	-0.699843	-1.11635	-2.85302	-0.873259	-1.40368			-0.483148	-0.895754	-0.95364
	1.54949	-2.17494	0.671961	-1.30367	2.04978	-1.94158	-0.0975361			0.886455	1.44936	-0.841312
	1.20883	-0.129563	1.03263	-1.10019	-2.55172	-1.28058	-0.904488			-1.32278	-0.584448	-0.78837
	0.202772	-0.160586	-0.270747	-0.538877	2.05623	-0.485332	3.04635			-0.668606	-0.206116	-1.84088
	0.348782	-2.99692	-1.14122	1.38126	3.04234	0.521824	0.715861			1.71918	0.0477149	-1.99117
	0.655796	-0.637592	-0.910028	0.496699	0.144404	2.2929	1.79023			-0.782462	1.08177	-1.05493
	1.74903	-2.11057	-1.04451	1.29265	2.53797	-0.401456	2.11037			-0.231281	1.28324	-1.92862
	1.41054	1.40445	-1.71141	0.531508	-0.0948788	-0.344097	2.16818			2.48514	0.567513	-2.2473
	1.13808	-2.37557	1.74559	1.4966	-0.663712	-2.25369	0.766728			-2.87977	0.452081	-2.45158
	0.474415	1.41623	1.80648	0.359331	0.972978	-2.0071	0.680989			0.00663257	-0.305935	-2.94571
	0.0780125	-1.40076	1.38295	0.307738	1.22726	-2.29369	2.29072			0.108711	-0.511775	-2.14838
	1.13412	-1.90267	0.248207	0.049553	1.5522	3.04769	0.774119			2.94936	1.07539	-2.35605
	0.786815	-2.05847	-0.186808	-1.01824	1.654	-1.53576	0.774786			-2.48738	1.07564	-2.64858
	1.00847	-2.09106	-1.32342	-0.590763	1.6932	1.73367	0.290047			-0.440008	0.0776826	-2.78989
	0.333847	-2.66394	-1.59889	-1.27124	2.34115	0.090797	0.886783			2.58297	-0.39099	-3.08466
	0.359458	-2.78676	-2.6408	-1.33396	2.19518	0.359851	-2.00642			1.9346	0.867746	-0.522485
	0.0806016	-2.71823	2.69879	-0.656792	2.77076	-1.00123	1.18882			1.66895	-0.142105	-0.67124
	-1.14279	-2.68521	2.61228	-1.66219	-2.99976	0.300417	0.197914			0.835858	-0.396753	-2.97955
	0.272426	-3.08935	1.74617	-1.6719	0.0781772	-0.408967	-0.219979			0.418683	-0.693724	-2.70123
	0.585588	-2.70783	0.802322	0.226418	1.42967	-0.487485	-0.386905			0.241033	-0.907312	-2.83328
	0.500784	-2.92517	0.182002	0.176319	1.63858	-0.10068	-1.03511			0.857328	-0.322622	-0.61232
	0.482595	-3.10601	-0.475988	-2.39476	2.18145	0.492547	-0.473835			0.187649	-2.07655	-2.99026
	0.666616	2.53765	-0.615046	-2.96384	-0.946917	1.87089	-0.608021			-0.10292	-2.10821	1.08098
	-0.935571	2.2649	-2.5036	0.199289	1.30923	0.139199	-0.618179			-2.8209	-0.639371	-2.91166
	0.429823	2.60306	2.82592	1.44784	1.00196	0.610231	-0.926401			0.775938	-0.346778	0.193972
	0.65847	2.52861	-0.749407	-2.4058	0.0257186	-0.592984	-0.515266			1.51499	-0.321239	-1.55522
	-0.834795	-1.32533	-2.22226	0.6784	-1.45795	-0.827918	-0.77035			2.04677	-0.371775	-1.34109
	0.365027	-1.62062	1.76761	2.24448	2.35644	-0.835281	-1.01708			-0.366477	0.714226	0.150068
	0.406901	1.92532	0.583967	2.43459	-0.702883	-1.03181	-2.81434			-0.947968	0.32817	-0.136891
	0.515479	1.44133	0.0142176	-3.07412	-0.756305	1.15503	1.45286			-0.484297	-0.405114	-0.0181683
	0.147353	-2.91613	-0.141762	-2.68573	0.483914	-1.95908	2.42599			0.898371	-0.0998025	-2.71605
	-0.554488	1.61896	-1.89191	-2.56227	0.0162899	-0.0243847	1.4052			1.07868	1.05208	-2.84732
	-0.970079	1.86935	2.64307	-2.1295	-0.0115246	-2.13365	0.57369			0.896186	-0.558464	-2.70972
	-0.635746	-0.312918	2.12927	-2.05266	0.752064	-1.95263	0.826559			0.913823	-0.418142	2.11864
	-1.80564	-0.39628	1.32076	-2.26364	0.860885	1.22141	-0.201782			-0.484034	-1.03686	2.29895
	1.06301	-1.13757	1.73761	-2.50163	1.64523	1.37748	2.94763			0.502257	1.62525	-0.29883
	0.953382	2.54444	0.969979	-2.17399	-0.508035	2.81196	0.287387			1.42344	-0.924317	-0.040155
	-1.30728	-2.44457	1.94579	1.41043	-0.668406	2.92451	-0.177189			1.17897	-1.49545	0.176344
	-3.06936	-2.48954	-0.31841	-2.95568	-2.43872	2.70833	-1.8224			1.03784	-0.285027	1.20008
	0.821621	2.71007	-0.288167	2.95307	-1.04567	0.61006	0.379821			-0.832913	-1.16449	2.03174
	0.482356	1.47968	2.72335	2.96591	1.14565	-1.05067	-0.212814			-0.452287	0.943472	2.12994
	-1.33554	1.99054	0.419361	0.383012	-0.369413	0.188023	-2.68032			-0.43985	-1.11567	0.512081
	0.761073	2.70791	2.76579	0.495748	0.118283	1.53304	0.557498			1.53263	3.00476	0.791298
	0.600096	-0.884676	-0.576399	0.816961	0.348968	1.27143	-0.0658114			1.51484	-2.39088	1.67055
	-1.33847	0.748756	1.63371	2.62704	1.40301	0.964309	-3.05313			1.44266	-2.31653	2.16179
	-2.95406	1.49246	1.71535	2.84102	1.86947	0.575607	0.475412			-1.17599	2.9689	1.04239
	-2.03145	2.18047	2.99664	-2.47876	-0.0575843	1.05169	0.105902			-0.909282	-2.05405	0.49856
	-0.56517	-0.919208	-1.86462	-2.16064	-0.00585293	-0.67148	1.20322			-0.879409	1.07795	1.14213
	-0.320139	-3.10588	-0.649556	1.89829	-0.409835	-0.0385468	-3.08711			-0.486145	1.77378	-1.50346
	-0.284043	2.78033	-1.24352	2.48081	-0.809799	-1.03978	3.07201			1.76042	1.69035	1.38835
	0.0393007	1.22457	-1.23016	-0.62792	2.20113	-0.947855	-1.22793			1.96763	2.36376	1.92033
	0.282574	0.921583	2.40519	-0.11175	0.307117	1.66049	1.62932			1.7906	1.9499	-1.70293
	-0.872454	-0.0949731	0.852814	-3.05631	-1.9632	-0.61205	0.895316			2.38881	-2.11333	-0.173869
	-0.656271	-1.96483	-2.61378	-0.945108	-2.32157	0.954927	-1.98344			-1.96661	-2.31225	1.43684
	-0.423865	1.05097	1.67545	2.12295	2.44692	1.26513	0.795522			-1.11026	-2.41573	1.50189
	-0.349576	0.74404	1.64971	-2.05274	2.82417	2.59884	0.826408			-1.11466	1.62825	-3.09064
	-0.159242	-0.0789577	-2.47457	-1.35772	2.64891	0.212019	0.797673			-2.95725	2.09706	-0.517804
	0.361158	-0.633908	-1.51383	1.42208	2.41106	-2.75974	-2.68298			-3.07613	-2.27555	1.69421
	-2.26856	0.559648	0.230435	1.63369	2.93546	-2.88589	0.465846			2.444	-2.26529	2.38649
	-1.80252	0.270294	-0.758107	0.761489	2.9481	-2.64879	0.195914			2.90371	-0.33495	2.5148
	-0.978852	0.174006	-1.25537	2.73843	1.38186	-0.990403	0.125589			-2.9117	-1.19825	1.02178
	0.689376	-0.762002	1.6984	2.61243	-0.569814	-2.94078	0.261331			-2.97931	-0.403948	0.405156
	-2.32366	-1.01557	1.12798	2.30754	0.969527	-2.50953	-2.99005			-0.746044	0.999074	-0.465475
	-1.80231	-1.64076	1.48506	1.95311	0.838945	-0.789229	-0.0334769			-0.794091	-1.89621	2.15506
	-1.10208	-1.55318	-0.73683	2.68069	1.39861	-0.491235	-0.0752788			-1.09992	1.33243	2.09018
	-1.78354	2.64247	-2.24105	2.36313	1.05352	-0.0759302	-2.33245			-2.13423	1.50801	1.34683
	-2.60735	-0.609599	-1.62276	-1.92748	1.34449	-2.30685	0.136947			-2.95581	2.45286	1.14918
	-1.97946	2.91696	2.87922	0.000143802	0.777511	-0.26897	-1.32761			-2.77371	1.02391	2.19398
	-1.8714	2.38456	-0.152597	1.43573	0.165675	0.438493	-0.778819			-2.8384	-0.44111	0.249973
	-2.22214	1.19958	-0.18777	1.17229	0.127558	-1.19527	-1.05482			-2.84076	-0.654844	-0.126515
	-2.48539	0.650931	-2.79442	0.921141	-0.789179	-2.47579	-1.90546			-0.930767	-0.697628	0.18154
	0.0352752	3.08485	-1.07693	0.896494	-1.28635	-1.83014	-1.12406			-1.29036	2.7844	2.43416
	-1.1433	2.56787	1.33413	0.65794	-2.76047	-0.103322	-0.963583			-2.95863	-2.78972	-0.240941
	-0.0411676	0.976502	-1.68134	-2.90463	-2.58689	-1.68347	-1.09714			-2.24023	-3.01532	1.07148
	-0.179212	1.26524	-2.57032	0.592396	-1.22461	0.726068	-0.48517			-2.40848	-3.02808	1.67647
	-0.384575	1.25143	1.36711	-2.5324	-1.17292	-1.99127	-0.716315			-2.73542	3.10002	0.326469
	-0.651263	0.463309	1.7317	1.94785	2.51156	-1.19152	0.307409			-1.15972	-3.06739	0.460325
	-1.47106	-2.17319	2.1315	2.05609	-2.0123	0.145765	-0.521649			-1.44887	1.87685	2.12031
	0.996115	-2.33541	2.36998	2.15927	-1.83493	0.175331	-0.600718			-1.70714	-1.83785	-0.252716
	-0.37485	1.63943	2.53489	-3.0604	2.73272	-2.76171	1.54445			-2.15552	1.52619	-0.10442
	-0.311202	1.86	2.45146	0.827658	-0.85092	1.301	-2.80544			-1.37108	-0.331116	-0.062679
	-0.529358	1.78172	1.16236	1.12233	-1.29429	-2.93259	2.88212			-1.10591	1.06273	1.97746
	-1.07315	1.57211	2.46867	3.05798	1.34314	2.46527	-0.691645			-1.6252	-2.18308	-0.905997
	-1.03817	1.52127	2.23284	-0.0997547	2.41255	2.59846	-1.15212			-0.852018	0.821961	-0.877239
	-0.319889	-2.96413	1.64869	-1.54477	-0.989874	2.21736	-2.26184			2.14677	0.687753	-0.157133
	-1.32464	1.40279	0.747553	-0.600676	-0.997859	2.41289	-0.503032			-1.0399	-0.888066	2.94454
	0.117579	-2.49724	0.385108	-0.745406	-2.51818	2.7913	-0.129843			-0.806231	-0.640901	2.96517
	0.492388	0.918907	1.77213	-1.97186	0.71262	0.320793	-2.44268			-0.20617	-0.712843	-0.683761
	-1.07457	-0.0179303	1.78757	1.90946	-1.56833	3.10468	3.04256			0.293179	-2.18272	-0.751692
	-0.712845	0.248351	-1.80671	0.259637	-1.36213	1.66197	-0.241194			-0.792374	-2.04244	2.27915
	0.0392349	0.798219	-0.776379	1.18426	-1.01026	-2.23288	-2.00332			-0.901213	1.29798	-2.20761
	0.32684	-2.26933	-0.618083	1.88325	-1.23367	-2.95821	3.07567			-0.646374	-2.97552	2.76051
	0.492336	-0.855508	-1.51939	1.83361	0.457503	0.958539	3.06892			0.602017	-2.88322	0.0785783
	0.771191	-0.114182	3.1236	1.84532	-0.377328	-2.61406	3.08938			0.391584	3.08509	-0.656499
	0.257293	-0.840552	-2.08624	2.094	-0.777079	1.09293	-1.86553			-0.0674134	0.394887	2.58616
	-0.71924	-0.0597343	1.32979	2.20117	-0.362119	2.58564	2.75512			-0.713198	-2.72606	-2.46315
	0.193097	0.939872	-2.98382	-2.95486	-0.513117	-2.67817	2.0037			-0.828759	2.76926	-0.651352
	-0.113229	-1.51036	-1.03513	-2.69998	1.84929	2.62617	1.02374			-0.526694	1.23491	1.4404
	0.690579	-1.34157	1.85196	2.49772	-2.40998	1.7237	1.2106			0.721308	1.76723	-1.78656
	0.845511	-2.84752	2.38407	1.91978	-2.69791	-0.0664419	1.04073			1.13087	-2.09507	-1.86013
	-0.245227	-2.79608	0.459995	2.30759	3.12396	0.0427159	2.9198			-0.227309	-2.50578	-1.63702
	1.60086	2.38648	0.616056	2.41978	1.32278	-0.149883	-0.125996			-0.682609	-2.3012	1.61461
	2.92671	1.53379	-1.81373	-2.64088	1.45498	-2.79795	0.680211			-0.273056	-2.49691	-1.97727
	-1.45559	0.892076	-0.029269	-2.42399	0.426866	0.299487	-0.449759			-0.0691398	-2.51523	-0.544633
	-1.29169	1.39458	1.4065	1.94167	2.76165	-2.78127	-2.3626			0.909549	-0.839078	2.26074
	-1.48446	-0.406216	-1.94115	2.5956	1.76946	2.32966	-0.633788			1.24917	2.14002	1.75405
	-1.42662	-1.06521	2.00267	2.46126	2.64775	-2.45814	-2.26979			-2.05879	-0.804753	-0.580172
	-1.44418	1.16759	0.266396	0.283706	2.33057	-0.330096	3.00401			-1.67335	-2.55842	2.64418
	-1.80071	-0.968631	-0.0930695	1.39784	2.13345	-0.151071	2.63919			0.280204	2.3915	1.95638
	-1.03796	0.773042	2.13443	3.10133	-1.67341	0.445203	-0.0211194			1.22179	-3.01606	-1.92709
	-1.19479	1.26268	0.0397327	-3.01113	2.5553	-0.495293	-0.458537			1.35685	-2.99772	-0.858183
	-0.825613	0.763108	-0.6563	2.85124	1.66494	-0.243101	2.86665			-2.58443	2.622	-0.537352
	-0.84106	1.50645	0.258331	-3.00275	-1.87382	-0.408774	1.90343			0.607779	2.28268	2.29344
	-0.823449	-0.436252	-2.17887	1.98936	-2.20962	1.05612	2.81975			0.425702	2.18491	-2.63691
	-1.35148	-2.99047	0.382639	-2.9869	-1.66435	0.263093	1.08198			0.755736	1.6601	2.61951
	-0.385399	-2.85634	2.37194	-1.67636	-1.98652	1.25568	1.29554			0.637065	1.65152	1.94547
	-0.180298	0.555079	3.02858	3.04972	-2.28541	-0.305044	0.873966			0.553027	2.53133	-0.0246805
	-0.463274	0.249504	2.32681	-0.696469	-1.79268	2.58084	0.456874			2.94554	2.38543	1.77439
	-0.719156	-0.196926	0.314526	1.42584	-2.11908	0.0898576	-0.00312253			0.646898	-3.13155	0.337098
	0.870975	-0.964698	0.56766	1.15542	-1.1717	-1.72105	0.952843			0.540811	2.26064	0.0425846
	-1.31986	-0.787107	0.70605	1.18418	-0.923768	-2.1112	1.23204			0.581351	1.96017	2.16518
	-0.876514	2.06862	2.18972	0.745434	-1.27163	-1.30351	0.712535			0.95959	2.38165	1.37568
	-0.406505	2.7205	2.26077	-0.14604	-2.52746	1.96709	0.468407			0.340624	2.13713	1.5808
	0.302421	2.00597	-3.11432	0.0946204	-2.92239	-1.71681	0.0542725			2.97244	2.2992	1.19478
	-0.176311	1.71153	-1.28549	-2.33776	-1.82569	-0.766186	0.72422			-2.20919	1.7963	0.0771096
	1.43525	2.0149	0.277201	-0.207321	3.13271	-0.189266	0.639731			-1.52135	1.27276	0.96373
	-1.44596	2.38869	0.281233	-0.0461445	2.76143	0.210531	0.546923			-1.56704	0.652632	1.12127
	-1.1736	2.88267	0.389709	2.86024	0.603075	-0.422363	0.058311			-1.5814	0.610089	0.513197
	-1.47008	2.01227	1.16951	-0.267825	-2.07076	0.336438	0.706349			-0.75644	0.766441	0.180256
	0.400301	-1.94217	2.06898	-0.047622	-2.89256	0.0355236	0.509335			-1.40962	0.285852	0.404192
	0.476973	-1.72893	0.0157965	-0.0675465	3.01549	0.429632	0.559154			-1.70889	0.337878	0.617664
	1.49411	-2.05771	0.0554204	-0.00419742	2.71616	0.504415	1.24919			-1.0326	0.522836	0.614066
	0.560582	-0.415194	0.0153793	-0.274974	0.479961	0.469722	-0.509266			-2.04003	0.0186109	0.527368
	-0.121187	-0.225505	-0.0386507	-0.21048	-2.54041	0.0841057	0.0226156			-2.20822	-0.11968	0.764848
	0.337726	-0.882697	1.35127	2.80382	-0.260858	0.487727	1.93717			-2.27873	-0.333188	-0.24897
	0.494692	0.0690512	0.0239611	-2.72039	-0.336949	0.880897	0.905935			-2.05253	-1.6644	-0.210733
	0.64901	-0.882936	-0.225413	-2.8676	-0.192497	0.985541	-1.21305			-1.8411	0.283552	-0.0986503
	0.839271	-1.58323	-1.24634	2.87073	-0.28288	2.0062	-3.03125			-2.4568	1.80963	-0.591389
	1.21502	2.61949	1.55048	2.19016	0.0341285	1.63591	-1.65245			-2.60612	-2.45675	0.224599
	-2.90411	-1.62381	2.11359	-2.86588	0.501993	0.987882	-0.0260874			-2.31339	2.69305	0.578307
	0.355271	1.68058	1.99188	-3.01568	2.50658	0.15878	-1.22951			-1.80466	0.753613	0.728419
	-0.947437	2.34873	0.358853	-2.62458	-0.148889	-2.39175	-0.815937			-1.85875	-0.27734	0.860442
	3.10455	0.301014	-0.188447	0.553425	-0.965965	-1.89253	1.40483			3.02874	-0.267545	0.0591609
	3.09986	-1.10113	-1.21024	3.12057	-0.253216	2.10935	-2.21728			3.01264	0.00654367	-0.0634388
	-0.911106	-1.51864	-1.54027	-1.84348	-0.305959	2.32616	-3.05732			2.78573	-0.173769	0.0881964
	1.6203	-1.93047	-1.96216	0.298502	-0.894687	2.2937	-1.9932			2.57381	-1.12611	-0.110625
	0.059943	-1.49905	-0.957405	0.454243	-1.59588	1.98007	0.453286			-2.23683	0.523466	-0.306861
	0.0873722	-1.73735	1.63047	0.558918	-0.188824	2.1965	-2.22957			-1.64963	0.843362	0.875245
	-0.481802	-1.11705	1.43298	0.721672	-0.0065079	0.39254	-2.99123			-1.78582	-0.536602	0.963467
	-0.164873	-1.31797	2.24162	0.519606	-1.2656	-2.22118	-1.96114			1.64473	-0.0430019	-0.65504
	1.09903	0.806754	-1.89932	-0.669285	-0.0738059	-0.753503	-2.37587			1.76902	0.294788	0.184032
	-0.34288	-2.85309	-0.132613	0.535224	-0.590705	-2.49386	-1.86379			0.313668	-2.34998	-0.0864738
	2.33401	-2.3881	-0.138137	0.577634	-0.478872	-2.29366	-2.18116			-0.90209	1.40186	0.222637
	-3.13593	-2.43776	-1.75072	-0.575671	-0.648846	-2.70773	-1.99849			-1.05201	0.0971537	1.50285
	3.06694	-3.00029	-0.698116	-0.858857	-0.812885	-2.24082	-2.04136			-0.812478	0.0637549	-1.78831
	2.8123	2.7781	-1.57832	-0.566265	0.04251	0.993954	-2.23495			2.39798	-1.8932	-0.014712
	-1.66903	2.09205	-0.651976	0.164973	-0.45389	-1.86052	-2.59878			2.0185	0.159963	1.07934
	-0.146341	2.90963	0.196032	1.47576	-1.40495	2.54777	-3.10438			-0.802435	0.575976	1.82659
	-0.218305	2.66723	-1.00944	1.34016	-1.9923	1.14307	-2.39864			-1.29422	1.29413	1.1595
	2.60108	1.98569	-2.0185	1.19583	-1.71812	-3.12947	-2.78656			2.2077	0.955882	-1.70064
	2.79589	1.10915	1.95648	0.21303	0.783387	-1.93191	-1.52641			1.94226	-0.73412	1.25857
	-3.06017	-1.82993	-1.20605	1.16122	-1.35131	2.32972	-1.90792			-1.7814	-1.28651	-0.402258
	2.23634	-1.76316	1.74189	-0.868976	-1.49562	2.83438	-1.71763			-2.84091	0.986184	0.303934
	2.59416	0.655121	1.59926	-2.24735	1.21943	-2.49452	-2.07361			-2.72269	1.0342	0.265347
	3.12708	-0.0139623	2.87861	-2.52163	-2.48949	-1.94937	1.55248			-2.75618	0.338937	-0.225131
	-2.58132	0.110731	-0.0358022	-1.14591	-2.65498	-1.37698	0.904475			-1.55354	-1.36548	-1.59203
	1.78376	-0.453976	-0.159961	1.65231	1.57495	-1.46818	-0.134216			1.6374	0.801439	-1.81009
	1.88879	0.0948049	0.00100328	2.56827	2.89416	-1.32872	-0.302445			-2.27197	0.838172	2.74099
	2.34573	0.567836	-0.994504	-0.944758	2.81081	-1.46649	-0.58549			-2.0459	0.326362	0.967965
	-2.96868	0.807466	2.33167	0.649826	2.68754	-1.60634	-1.62561			-1.92065	0.310093	0.622834
	-2.33171	-2.54684	2.34638	0.25787	2.68553	-2.22824	-0.70965			-0.894885	-0.711122	0.785529
	-2.26328	-1.75714	-1.47965	0.789359	2.32212	-0.975469	-1.03751			-2.78719	1.31318	2.50204
	0.120874	-2.76485	1.06442	2.7649	2.47909	-0.85086	-1.55297			-2.58448	1.18496	-2.16667
	0.12312	2.45667	2.08132	-1.10005	2.56056	1.31343	2.85335			-2.34284	-1.86184	3.04039
	1.57854	2.86367	1.54853	1.96437	1.01434	1.49868	2.52107			-2.15444	-2.48558	1.03235
	1.39581	1.48078	1.56079	2.11465	2.74982	2.36714	-0.907068			-2.09123	-1.36313	2.77172
	0.705656	0.177192	-1.58419	1.73039	0.598479	2.48821	-0.860993			-1.40148	-1.34056	2.09945
	-1.18025	0.704206	-1.43625	1.67186	0.47664	-1.44749	-1.25087			-0.826655	2.77501	-0.599516
	-1.62387	-0.504411	1.24171	0.520565	0.869155	-1.1309	-2.22183			0.319305	1.27033	-0.873128
	-1.77515	-0.172896	1.15727	1.47099	-0.0678363	-1.20624	-2.74843			-2.87912	-0.764863	2.50484
	-1.76501	-0.854845	1.12595	1.27923	3.05342	-1.92107	-0.2233			-2.74749	-0.987916	-2.29187
	0.062629	-0.887965	0.888601	1.48242	-0.350711	-1.21897	-0.540782			-2.55989	1.05165	-0.451754
	1.25174	-3.00491	0.0581706	-2.93829	-2.47513	-2.2182	-0.291198			-2.28458	-2.85407	2.86537
	0.621056	2.70537	-0.110241	-0.688246	-0.629524	-2.66622	-1.36149			-2.26806	-1.92334	2.70544
	-0.184221	-0.898679	0.198217	-0.708025	-0.800129	2.73002	-0.632787			-1.28885	0.343832	-3.12061
	-0.633621	-1.52613	0.556068	-0.671363	0.749303	-3.03121	-1.1831			-0.31258	2.38828	2.96562
	-0.921385	-1.51189	1.13396	-0.496259	-1.68371	-2.24796	-0.141142			0.829859	2.7636	-2.701
	-1.07851	-1.95288	1.41007	-0.786286	-1.34432	-2.76809	-0.380932			0.394983	-2.769	2.89442
	-0.687657	-2.9315	1.48073	-0.50369	-0.879993	-0.880929	-0.658429			1.03484	-2.55393	2.77874
	-1.17262	3.10798	2.7084	-0.560262	-0.989344	-1.39764	-1.09097			-2.95623	0.854343	2.58961
	0.315882	2.14823	1.94386	-0.0290448	-1.45958	-1.61598	-0.933991			-2.86688	0.108453	2.69271
	-0.561358	1.0796	1.77759	0.13562	-1.22493	-1.10197	-1.95005			-0.714632	-3.0725	3.06943
	0.204577	2.02639	-1.77185	-0.174062	-1.66003	1.44872	-1.7063			-0.208621	-2.9775	2.9162
	0.0139907	2.38642	0.280469	-2.07469	-0.437384	-2.34483	2.31182			0.935602	-1.39894	2.78424
	-0.546312	3.12653	-2.03864	-2.23099	-1.37925	-0.472583	2.07866			0.579255	-1.59646	2.97412
	-0.520287	2.57663	-2.80862	2.93467	-0.307031	-0.12409	2.27536			1.08932	-1.76236	2.88088
	-0.658976	1.45573	2.70464	2.53716	1.23809	0.0175091	2.1582			0.842469	-0.767244	3.00244
	-0.577929	-2.79535	2.76131	2.70385	0.569355	2.71544	-2.81273			-0.549624	-1.01767	1.16502
	-0.585557	2.78562	2.71337	-2.08278	1.09431	0.692112	2.68331			-1.1219	-1.25716	-2.58735
	0.175171	2.8346	2.68045	-0.35252	3.03976	1.20626	2.17768			0.109792	-1.47405	-2.59365
	-0.0649563	2.95992	2.63743	-0.766423	0.85924	0.936247	3.11565			0.244771	-1.18079	-0.860885
	-0.269798	-1.0083	2.1005	1.34535	2.00976	1.38893	2.5031			1.12598	-1.59306	0.266725
	-0.420618	1.58742	1.83019	1.62224	1.39427	1.49569	2.83215			-0.808739	-1.73091	-2.5391
	-0.491545	0.0694359	1.58026	-1.08336	1.54205	1.05292	0.835841			-2.75261	-1.35647	-0.749502
	-0.303312	2.85333	1.84583	-1.9091	1.60384	1.20755	0.933303			0.284165	-2.76496	-0.608626
	0.304726	0.633613	1.69322	-1.35925	-2.0891	0.944697	2.82748			-3.00086	-1.59719	2.90872
	0.091852	-1.00351	2.05125	-0.933249	2.89965	-0.534596	-1.4924			1.38036	-1.78816	-0.688909
	-0.0500827	-0.428167	-0.389652	-1.39773	2.09403	-0.218099	-3.00358			1.25766	-1.68322	-2.68857
	-0.0314739	-1.98231	1.81545	-1.34192	2.16387	0.172898	2.93198			-3.10687	-0.656418	2.16058
	-0.126854	-1.87067	1.42085	-0.573981	1.87063	-0.658132	2.1252			2.91041	0.197654	-2.27381
	0.117684	-2.5225	0.459935	1.97651	-2.4636	0.713466	2.94987			3.07766	0.812431	-2.1417
	1.7382	-1.39802	0.0493581	2.0964	-2.63338	1.73415	-1.42378			-2.96667	-1.51855	0.0207954
	0.790178	-2.63909	1.40267	0.192444	0.14876	2.02266	-0.324793			-2.97987	-2.33172	-0.631723
	0.807877	-1.19201	-0.304694	1.86415	1.79497	1.5302	-0.913683			3.11648	1.32738	1.41352
	0.550051	-0.430359	-0.204209	1.91327	1.30536	-0.678019	-1.39693			-0.656364	1.54434	1.71496
	0.565935	-0.264282	-1.58862	1.54225	1.71626	-0.00757766	2.57562			-0.664693	-1.87589	2.48208
	0.215583	-0.707551	-0.997617	1.73272	1.79691	2.98423	-2.44266			0.434569	-1.99193	2.3817
	0.655269	0.436537	0.456549	2.01288	1.11547	-0.526658	3.07634			1.50918	0.941043	0.0700595
	1.14765	0.962247	-2.5078	-0.182665	1.63208	-0.0876726	0.48001			-1.01314	2.09002	-1.73206
	-0.117657	0.431828	-1.76174	-2.90897	1.24548	-0.363376	-0.171182			0.789992	2.1508	-0.9436
	-0.114552	0.198504	-1.15947	-2.45351	1.75078	-0.138814	-0.0690274			0.58438	2.76035	0.084796
	0.382021	-0.63686	0.77367	-1.26074	0.521244	-2.7119	-0.910264			1.40905	-2.88399	0.0600033
	1.68479	0.217318	1.35612	-1.22309	-2.75755	0.57871	-1.40914			1.4765	1.4406	0.0555139
	1.69571	-2.43016	-2.00403	-1.84528	1.98639	0.408018	0.254534			1.11753	1.55921	1.83561
	2.3471	-1.38691	-0.944953	-0.97566	-1.14222	-0.54241	-0.888199			3.08486	2.2978	1.12046
	0.69715	1.07738	1.57744	0.594219	-1.24508	-0.782285	-1.10764			1.7998	-2.41074	1.41608
	0.150789	2.16266	0.416007	-0.413441	0.718508	2.76393	2.63506			1.34252	-1.96379	1.60728
	0.669525	-2.92074	1.54484	-0.918951	-1.36881	2.45631	-0.620282			1.28919	-1.81123	0.998936
	1.94106	-2.68817	2.17262	-0.764155	-1.55075	0.389545	-1.40189			1.51846	0.802264	1.54124
	2.71013	1.62646	0.0564072	-1.42826	1.12203	0.708363	-0.400242			2.42871	0.821403	1.59687
	2.50005	-3.09827	-0.276894	-0.320738	-2.38646	0.738449	-0.891985			1.87546	0.64127	1.66965
	2.18433	3.0617	1.64632	0.0361748	-2.36044	1.05161	-1.30023			0.587752	-0.456825	1.91275
	2.13281	-1.96837	0.612938	0.605043	-0.174146	1.28619	-2.24343			0.336557	-1.06661	1.65079
	0.889611	1.63589	0.97825	0.353832	-1.61208	0.700576	-2.32209			0.706733	-1.40986	1.61918
	2.03728	3.07026	0.533164	-0.392597	2.89485	0.862785	-0.638291			-0.50706	0.935	1.53886
	1.88703	0.138804	-0.057369	-0.578747	1.81907	0.428024	-3.07517			0.39089	1.39648	0.508264
	0.174406	0.934227	-0.32933	0.232657	2.10179	0.315827	-1.5229			0.534137	1.11488	1.84759
	-0.457336	-2.68541	0.93569	-2.39684	2.40195	0.763089	-1.62664			0.479631	0.855364	1.82801
	-0.0244515	2.1019	-2.6661	2.83636	0.0235673	1.04648	-2.20699			0.480019	0.675477	1.72923
	-0.642916	1.12133	-2.2723	-2.29237	2.75846	1.46077	-2.45533			1.08236	0.668566	0.223268
	-0.597308	-1.84566	-0.940286	3.05454	2.69841	1.74034	-2.359			0.603231	1.02755	-0.539289
	-0.531594	0.395715	0.0432882	-2.98088	1.27942	2.08711	-2.09842			0.595859	1.44614	-2.30447
	-0.657322	-0.417681	-0.702528	-2.77301	2.85961	1.94468	-2.39144			1.49713	-0.0242421	1.18324
	-0.383101	0.379152	-1.13366	-1.50259	2.19577	1.05087	-2.99829			0.411308	1.19961	-0.401523
	-2.66753	-2.64059	3.08813	-3.00377	-1.98186	-1.34381	-0.894238			0.612459	2.04187	-0.670797
	-0.0195041	2.85803	2.99291	-1.67379	-3.07202	2.35608	-1.21899			0.863029	0.852179	2.17086
	-0.0113876	2.24625	-1.60541	-1.45755	-2.98032	2.57329	-1.62048			1.32611	0.745144	1.17555
	0.012624	-2.90909	-1.84904	-0.915795	0.969903	2.68377	-1.53618			1.88578	1.93614	3.13142
	-0.834112	-2.90433	1.4943	-1.34882	-2.84229	-1.45984	-2.51893			2.24006	1.74715	2.91313
	-1.08126	2.51529	-1.86466	-0.242504	0.269902	-1.21638	-3.10726			0.382038	1.70824	2.87708
	0.62476	-0.158826	0.902482	-0.58051	0.740576	-2.01582	2.28991			0.297672	2.22076	0.27834
	0.259952	0.807441	2.32438	-0.940841	0.184022	-2.37935	2.05094			0.373117	1.31283	2.00896
	0.112065	2.05076	2.02115	0.200702	1.83765	-1.84801	1.68012			0.564117	-2.85794	-0.52973
	-1.06222	-2.72835	1.90352	-0.354491	1.80179	-1.76944	0.341331			1.05504	2.34295	-3.00456
	-0.769146	-1.21565	0.863985	-0.650694	-2.5453	-3.00316	-0.0389581			1.92344	-2.30352	-2.93264
	-0.988352	0.70172	1.04269	-0.409503	-2.4532	-1.00411	0.430033			2.37411	0.715326	2.55464
	0.732874	-0.799566	1.74695	-0.690839	-2.33863	-0.917012	0.654414			2.17128	0.279657	-2.9366
	2.95772	-0.247031	1.65679	-0.242533	2.61945	-0.259052	0.614074			0.143679	0.691707	-2.52304
	-2.89953	-2.97149	0.219963	-0.362646	-2.97673	-2.4848	0.469199			0.0804612	0.447125	-2.52061
	-3.04247	2.04228	0.817575	-1.30801	3.10156	0.00243591	0.832222			-0.270567	2.53133	-2.50123
	-2.75025	-1.17465	0.876062	-1.1239	2.21782	1.52924	-0.210164			0.299629	-0.160039	-2.52941
	-2.17732	1.73413	1.76783	-2.55584	1.45376	1.13476	1.3912			2.45143	-0.174501	0.928698
	-2.39247	-0.828511	1.86363	2.4751	1.01779	2.08087	0.751315			2.82309	-1.11992	-1.58123
	-2.14956	-2.18555	1.37492	-0.376015	-1.83297	1.62303	0.959508			2.38051	-0.161735	-0.990161
	-1.90151	0.558581	1.73367	-1.23972	0.552094	2.10422	2.3564			1.93109	-0.0862806	-0.802244
	0.0964441	0.116193	1.2568	-1.66128	0.149921	2.4937	-1.13892			1.79417	-0.453349	-0.684627
	-0.0601071	-0.452816	0.395848	-2.5257	-2.94586	-0.821447	0.645775			1.93167	-0.721516	1.28609
	-1.63381	0.720721	1.80826	-2.64937	-2.43492	-0.403621	-1.95097			0.570354	-2.94234	1.02831
	-1.46611	-0.950492	-0.767949	0.550415	-2.8454	-1.28543	-2.24761			-0.99572	-2.21523	-1.39668
	-1.60918	0.0452914	-0.754154	0.684088	1.46757	-1.05423	0.266688			-2.2521	-2.42717	-1.17927
	0.162895	-3.10098	-0.261176	0.513084	-2.1542	1.20162	-1.69875			-2.41876	2.20899	-1.3502
	0.464587	-0.0898034	-0.18412	0.436776	-1.57764	2.71038	-2.45464			-2.65662	2.27608	-1.15329
	-0.176822	0.698253	-1.05926	2.11749	-1.82617	2.60836	0.667462			2.02935	2.63665	-1.19683
	-0.269398	-2.98715	-0.94926	0.639806	1.1893	1.71479	0.0347259			2.13924	1.88723	-1.29028
	0.945031	0.790652	-0.445429	-2.80347	-2.39599	2.60367	1.81715			0.545975	1.99925	-1.0622
	0.586923	1.09588	-0.443871	-0.326709	-0.996003	-2.8479	-2.66064			-1.3251	2.49487	-0.824095
	-0.358261	-2.3494	-0.0767514	-0.282568	-1.0977	2.39093	-2.27924			-2.06284	-2.25567	0.650639
	0.650205	0.852823	-1.24213	-0.428365	-0.836084	2.95604	-2.46733			-2.14195	-2.14207	0.870584
	-0.319164	-0.687982	-1.02567	-0.814764	1.61355	-2.21379	-0.541654			-0.986505	-1.75635	1.49148
	0.804708	-1.75173	-0.20756	-0.53527	0.0712755	-0.230401	2.02221			-1.519	-1.50833	-1.44658
	0.856436	1.64384	0.396462	-0.89816	0.351207	-0.94373	-2.38987			-2.1569	-1.44075	-1.38093
	0.386695	1.03406	1.60498	-1.36661	0.160496	2.69349	-0.276002			-1.48441	-1.17477	-1.53694
	-0.126901	-2.93118	1.22125	-0.674649	-2.02668	1.00582	-0.588966			-1.87442	-2.20774	-1.43422
	-0.493411	3.05093	-2.98236	-0.910733	-2.65987	-1.58361	-0.46628			0.356215	0.254378	-1.38638
	0.569817	3.05786	-2.66648	-0.237353	2.80192	-1.74702	-0.574611			0.87282	-0.764725	-1.60553
	0.175544	2.59119	-1.23187	0.123937	-1.5897	-3.07051	-0.341839			1.17786	-0.959468	-1.21685
	-0.235138	2.44794	-1.67482	2.83582	1.253	-0.653997	-0.315736			0.348577	0.77072	0.00688196
	-0.312806	-2.84129	2.69749	3.09257	0.85041	-0.747208	-0.389073			-0.0596706	0.67553	1.21949
	0.189404	-1.85896	2.8672	2.92978	1.31972	1.57726	2.19401			0.738594	0.578043	1.62283
	0.445997	-0.576739	2.50507	1.26119	-0.803088	2.1372	-3.02089			1.50932	0.565942	2.32913
	-0.210902	-0.574453	-0.570926	-0.506834	-3.05511	2.47008	-3.00298			1.73841	0.185647	-1.05396
	-0.573366	-2.02481	2.46139	1.34936	2.39853	1.86021	0.598214			2.13972	-0.376471	-1.48958
	-0.356051	1.30794	2.34574	-1.83561	0.430668	2.17775	0.171182			0.63314	-0.0318868	-1.50635
	1.69188	1.00572	1.74996	1.11494	0.288013	1.33329	0.409484			1.09836	0.948754	-1.59149
	0.733966	-0.89075	-1.37928	-2.94124	-0.0339582	1.13681	0.0921311			-0.961991	0.798593	-1.59524
	-2.34237	-0.174302	-0.348016	-2.87982	0.828135	1.76458	-0.703148			-0.213752	-2.84262	-1.58143
	-2.63119	-0.317436	-0.251899	0.920403	0.359148	-2.56814	0.559271			0.147414	-2.27273	1.53488
	3	-0.783937	2.30794	1.43946	0.788063	1.77533	0.257061			0.85925	0.700594	1.34421
	-1.95795	-0.210348	1.49847	-1.97192	0.00845391	2.10344	-0.111215			1.35364	2.93639	1.57699
	-2.60305	-0.40463	0.240845	-0.831425	1.43633	-0.248089	-0.544921			1.76053	2.76953	1.99652
	-2.97606	2.06704	-0.311035	0.611104	1.66019	0.201507	0.95269			2.22431	2.26028	2.14863
	2.48265	1.14147	-1.1618	-1.53642	-0.629995	-3.07778	-0.846962			-3.07838	-2.67028	-1.61457
	1.75919	1.41931	-0.284769	-1.84322	1.07571	1.74565	-1.00883			-1.16356	0.958337	-1.55742
	1.39475	0.734118	0.565246	-2.36331	0.633508	-0.226883	-2.59137			-0.284986	-1.01119	-1.72792
	-2.63867	1.24226	2.15689	-2.61697	1.08184	-3.08261	0.427629			0.301422	-1.53114	-1.82746
	2.66101	1.33116	1.5451	2.78634	2.11879	2.25961	0.650722			1.55738	-1.05979	1.33296
	1.64355	-0.375526	1.21902	-0.0717313	0.385813	-2.06492	0.735385			2.17006	-1.59329	1.90817
	-1.17072	-1.04286	0.783427	1.49758	-0.839472	0.0392309	0.889035			2.73238	0.56332	1.84286
	-0.330833	1.14133	0.501958	-2.56051	-1.08233	-2.71286	0.982345			3.03915	0.792424	-2.02398
	-2.2734	0.961781	1.66859	-2.18645	-0.145454	-1.70947	-0.602002			2.95647	0.538349	-1.97137
	-0.863615	1.00224	1.68533	-1.91379	-0.763458	-1.26262	0.860284			-1.35732	0.321319	-1.97607
	-0.631288	0.658372	1.45527	0.512212	-1.13888	2.77457	0.606187			-1.38174	0.823636	1.48725
	3.06254	1.9712	1.09178	-0.130895	-1.06009	2.79597	0.408421			0.142729	-1.60025	2.10772
	-0.519459	0.287106	0.499134	-0.149199	0.354466	3.093	0.635243			1.35905	-0.791791	1.8119
	-0.348017	1.73937	1.31742	-0.541403	0.467271	-3.12658	0.459226			2.76105	-0.447247	-2.19459
	-0.575382	1.12158	1.5944	0.493823	0.63204	-2.72545	-0.032841			3.13349	-2.08209	-2.16542
	-0.513348	2.04606	0.402537	1.06252	0.33863	-2.93175	-0.320787			-2.82984	-2.22292	-1.30605
	-0.808078	-0.319417	0.796333	2.55443	-0.259711	2.57452	-2.52697			-2.75814	-1.87969	2.30272
	-2.47047	-0.0897693	0.49631	-2.67413	-1.55225	2.91937	1.80079			-2.70774	-2.18956	2.02727
	-1.14216	2.51724	-0.0912428	0.934874	-0.119068	2.67154	1.25561			-0.254144	2.00017	0.837362
	-1.14917	0.239011	-0.0584648	1.14864	-2.54081	-1.93548	-1.0327			-2.90174	-1.218	-2.43479
	0.0214496	-2.60094	0.942707		-1.1933	-1.13156	-2.28907			-3.05348	-0.652466	1.2162
	1.80299	-2.81738	2.02276		-1.01125	-0.171773	-1.30545			-2.8711	0.531766	0.977251
	-0.258973	1.02838	1.87619		-0.752115	-0.977041	-1.70969			-2.71676	1.1961	0.777839
	-2.79727	-2.99599	0.241506		-0.533898	-1.00033	-1.49182			-1.76731	1.51979	0.766274
	0.871621	1.83603	0.701544		-0.389704	-1.06113	-2.10917			-2.91226	-1.75265	-0.58027
	-0.507212	2.89688	1.82384		-2.52036	-2.04141	2.02487			3.07179	1.81831	2.86875
	-0.60204	-2.14855	0.900285		-0.45766	-0.436667	-2.05301			-3.04036	0.956615	1.74703
	0.266951	-0.453465	1.07105		-0.296277	2.04668	-2.11623			-2.75707	1.2096	1.64314
	-0.649984	-0.689714	0.589049		-1.02762	-0.860285	2.7563			1.20562	1.36543	2.96383
	-0.834348	1.73849	1.14416		1.16281	3.13028	2.87212			1.57408	-1.03805	3.04512
	-0.392326	2.08145	0.29208		2.21771	-2.56817	1.09341			0.693489	1.84356	-1.2168
	0.340755	1.25613	0.295139		1.54408	-2.86484	0.747482			1.06328	1.76069	-0.873268
	-0.272494	2.50843	0.482796		-0.0843553	-0.802739	1.53069			-0.301209	-1.81723	-0.172286
	0.0864432	2.0383	0.653417		0.0598661	0.789927	0.781269			0.478879	2.39525	2.86171
	-1.11754	1.02573	1.15394		1.51546	0.910216	-3.13281			-2.97692	-2.76027	-1.66306
	-1.43329	0.824931	0.143335		1.81534	-2.79737	-2.87877			-0.890222	3.07323	2.7155
	0.651971	0.616887	-0.0724996		1.56111	-3.04332	2.11951			2.90765	1.7144	2.78338
	-1.09274	0.676796	0.0808963		2.36884	-2.38363	1.60395			-2.32694	-1.70224	-1.20823
	-1.37069	0.650102	-0.61335		2.17921	2.79674	1.67837			-1.82074	-1.92027	2.37501
	-1.54217	2.93466	2.91477		0.351113	2.43748	-2.26429			-1.59918	-1.96283	-2.10114
	-1.28064	2.98169	0.0692386		-0.40166	-1.56359	-0.369527			-1.75783	-1.73373	3.01425
	-0.0940185	1.42305	-1.03472		0.579287	-0.725205	-1.17561			-1.86461	-2.58781	-2.59915
	-0.731215	1.34642	0.103061		0.518123	0.348809	-0.282373			2.8882	2.90388	-0.28045
	-0.523236	-0.122773	0.386384		-0.676373	-1.29347	0.108791			1.43354	-1.93519	-3.1097
	-0.715825	-1.52117	-0.077371		-0.749539	-0.956719	-0.410188			2.66874	-2.21577	1.83933
	-0.647273	-0.933562	-1.04239		-0.739107	-0.0122824	2.2887			-1.71473	-2.46881	1.11625
	-0.571925	0.294797	0.040708		-0.674377	-0.801636	1.80166			0.914578	-2.83131	1.36163
	-0.709035	-1.44914	-0.828868		1.77566	-1.07611	0.182392			0.685393	-2.27955	0.758171
	-0.623478	-0.267088	0.063463		-1.51999	-0.166685	-2.4682			-0.326496	-2.49802	2.02996
	-1.79816	-2.50738	-0.0936062		-1.70219	-0.0794618	2.63529			-0.749372	-1.67995	-1.79425
	-0.936169	-2.83829	-0.423615		-2.80774	-0.686637	-2.04061			-1.12046	-0.0969149	-1.74139
	-2.14088	2.88571	-2.70311		-1.74711	-2.31864	-2.64002			-1.55975	-0.254289	1.85124
	-0.543043	-2.84543	-0.329631		1.44278	-2.06568	2.47924			-1.81551	-0.92572	0.864679
	-0.459972	2.75251	-0.36254		-2.56042	1.05377	1.07658			0.201532	2.16443	1.25299
	-0.347742	2.6	2.38718		-1.41067	-0.854455	1.30179			-0.410649	2.82321	1.31383
	-0.155599	-1.24624	2.38439		-0.708588	-0.0612674	0.938396			-0.301231	1.31926	2.25888
	-2.11985	-2.38687	-0.658478		2.14406	0.177007	1.97637			0.227347	-0.885085	-1.49419
	-2.2317	-2.69888	-0.533101		-1.69671	0.570865	0.770484			-0.692627	2.6268	0.120876
	-1.41584	2.54149	0.42103		-0.967686	3.02307	-2.91011			-0.612258	3.0068	1.46813
	-0.118081	-3.05202	0.0687703		-0.470003	3.03711	-2.99924			-0.40771	2.81434	1.69028
	0.0312193	2.9686	0.349266		-0.516366	2.99047	-2.6465			-0.191401	0.813968	1.69122
	-2.55322	3.04896	-2.20142		-0.777304	-2.62228	2.87851			0.0707412	-0.206772	1.56487
	-2.14985	0.79862	-1.65129		-0.577876	-3.00328	1.25917			0.178292	0.381325	1.53215
	-1.77776	-0.979198	0.123676		-0.813764	1.47784	1.03208			-0.536241	0.719044	0.477754
	-1.53869	0.0784209	-0.00786206		-0.561843	0.532991	-1.75527			-0.907567	1.14183	1.97615
	0.119008	1.30859	2.74439		-0.617842	-0.73129	0.754323			-0.867113	2.30421	1.89481
	3.07903	0.539877	-2.52598		-0.500834	1.01964	2.81905			-0.554706	2.79603	1.82509
	-2.17134	-0.428967	-1.3721		-1.65181	-1.36551	2.85362			-0.159374	1.75479	1.76665
	-2.18502	-2.16727	2.2165		-0.539058	-1.43755	2.59954			0.0611813	2.21961	1.47189
	-2.54247	-2.32224	2.02315		1.84341	-1.81746	-0.115052			0.407441	-2.70821	1.02145
	-2.36489	1.76078	1.86384		1.52686	-1.8335	1.16636			-1.08581	-1.55272	2.33453
	-2.49096	1.16777	0.100582		1.61352	-1.47482	2.42227			-1.19567	-1.56119	2.36462
	-2.95111	-1.97747	1.74206		1.42966	-1.29937	1.55702			-1.09886	-1.08558	2.13568
	2.84976	-2.24761	1.28451		1.71239	-2.27449	0.471204			-0.777219	-1.29763	1.95939
	0.749356	3.05319	-0.189123		1.53575	-0.931488	0.966281			-0.377535	-0.416168	0.284852
	0.485094	-2.55043	1.76399		-2.72554	-0.788863	0.384142			0.240319	-1.82492	-0.191837
	-0.183574	2.17151	1.2094		-2.49603	-0.182209	-0.215126			0.731914	-2.19971	-0.870414
	-2.73861	1.13154	1.12043		-2.023	0.49168	-0.351334			1.06592	-2.33466	-2.00751
	-0.532568	0.991893	0.425554		-3.00672	-1.13361	2.77238			-1.21465	0.738031	0.313868
	-0.204194	2.50036	0.0754965		-2.76161	0.344714	2.06268			-1.39726	-1.37107	-0.892517
	0.587604	2.16073	1.9203		1.01114	0.776117	2.96926			-1.37388	1.21374	-1.69179
	0.205404	2.81432	0.888432		2.56223	-1.4362	0.521334			-1.29827	1.01414	-2.36907
	0.00502935	2.46853	0.292932		-0.0233345	2.32058	0.111988			-0.944584	-1.83688	3.1389
	0.786555	-0.148	0.188924		0.147163	2.00571	0.0682923			0.702655	0.164568	2.91495
	1.87711	-3.06268	0.237846		-0.16874	2.66027	-0.327037			1.2961	-2.4385	-0.471763
	-1.31577	-1.04359	-0.322871		0.806542	2.49614	-0.413984			1.47073	-0.344496	-1.37376
	-1.16983	-1.45172	1.05883		1.21717	2.56334	0.983356			-2.18133	-2.85908	-1.85576
	-0.390336	-2.53912	0.337387		0.854992	1.8861				-1.50846	2.86338	-2.93504
	-0.995305	3.01137	0.408684		1.10981	-2.30008				-1.73208	-0.824826	2.89561
	-1.34899	-0.390713	-2.10936		-2.72966	-0.646131				-1.32419	-1.97042	2.58319
	-1.07531	-2.16882	0.696815		-2.79611	-0.379859				-2.02533	-3.01795	-1.34379
	0.725646	-2.78693	2.12236		-0.231439	-0.607926				-2.38127	-2.8393	3.11228
	-0.859642	-2.36041	1.38284		0.341583	-2.73169				2.50535	-3.07458	2.97412
	0.375737	-0.215519	2.05441		0.0686415	-2.88676				1.83803	2.80581	0.114733
	-0.633762	-0.0322245	2.73166		-0.16716	2.39632				0.929068	2.44618	-0.33574
	0.324454	-0.4659	2.34633		0.771008	2.3628				-1.48834	-2.25662	-0.107239
	-0.465969	-0.250925	-2.56797		2.17066	2.60936				2.8116	-3.00139	-3.01443
	-2.83633	-0.011455	-2.28704		-0.0821404	-0.946959				2.05637	-2.95194	0.22629
	0.287629	0.140863	3.1185		-2.40825	-1.73771				1.79322	3.04198	0.112029
	2.61497	1.6952	2.58208		-1.14718	0.952602				2.35681	2.92116	-1.7622
	2.39559	2.52152	0.954264		-2.10244	-0.965321				-1.8445	-2.6965	-2.75911
	2.30748	0.8425	2.4214		-3.04599	-1.38037				1.78964	-2.83034	0.922227
	0.210417	-1.51337	-2.95674		2.64004	1.42604				0.696686	3.08021	2.55229
	2.71199	-2.14941	-1.97112		2.69987	-0.301159				0.683783	1.10812	2.76541
	2.4644	-2.70602	0.740546		2.57404	0.304409				0.681045	1.25686	2.61835
	-1.52234	-0.015295	0.668902		-1.94002	0.576138				1.55865	-1.63778	2.80777
	1.8381	0.0719596	1.45322		-1.15698	-1.00837				1.23434	1.92258	3.10614
	1.74347	3.01805	1.52297		2.78892	-0.971407				-0.159341	-0.590085	-0.805375
	1.29096	1.07334	2.63244		3.03309	-1.50693				1.45324	-1.02561	-0.808866
	1.58182	0.447075	-1.50081		2.71149	-1.82586				1.53342	-1.81909	2.42037
	1.93889	-2.18307	0.677981		2.58603	-2.61				1.47958	-0.997309	0.504469
	2.26381	2.9368	0.660945		-3.04638	2.19195				-1.90815	-0.697818	-0.749147
	1.3803	-2.42189	1.19883		-0.976235	1.69932				-0.391152	-2.1707	0.311047
	1.70257	2.60882	1.0638		0.286054	-1.54003				-2.07119	-0.904624	1.44953
	2.13727	2.17862	1.58823		0.920006	-0.584363				-1.17943	-2.14961	2.13237
	0.628592	-3.05012	0.99631		0.0121172	0.0508025				-1.15693	-2.49651	1.65267
	0.912723	2.28615	1.09772		-2.61077	2.02668				2.86195	-2.38439	-1.40823
	0.930921	2.32859	1.01482		-2.61219	0.515006				3.07308	-2.34818	-1.39646
	1.32909	0.914242	-0.162464		-0.506873	0.838867				3.07771	1.23081	-1.42619
	1.97104	0.209434	2.06303		3.12415	-0.282478				2.94804	2.59482	0.575753
	0.272673	-2.1526	-0.911711		2.58618	-2.12575				2.97468	1.88924	2.53321
	0.912736	-1.23906	-0.291875		3.10238	1.1618				-3.05307	1.22106	1.19378
	0.691546	-0.822074	0.0889688		2.60809	-0.901528				1.96775	2.71069	-1.5201
	0.979526	-0.859465	-0.116391		-1.81115	1.94077				1.09909	2.6427	-1.60132
	0.551514	-0.288215	-0.0511722		-1.41513	-3.00789				1.72965	2.85035	-1.22962
	0.451401	-1.47926	-0.344811		-1.82058	-2.32742				2.4886	-1.65938	-0.383397
	0.718069	-1.03859	1.8403		-2.48685	-0.454731				2.75278	-0.802481	-0.0871817
	-0.471823	0.83452	-0.227564		0.934111	-2.2058				2.94348	-1.74275	-1.45987
	0.809269	1.94069	0.00314688		-2.62429	-1.37972				0.643785	-2.30116	-1.67664
	0.568809	2.11541	0.253033		2.32397	-3.02002				0.853142	-1.53539	-0.137471
	0.720516	-0.13422	-0.63742		-0.82079	-2.98667				1.5195	-3.02199	0.226724
	2.32184	-0.480412	-0.41115		2.27233	1.38006				2.31732	-1.84818	-1.57397
	-1.41093	-1.0365	0.586456		-1.07018	1.12827				-3.07404	-2.20944	-1.52077
	-1.38876	-0.343473	-0.797798		1.12047	1.20901				3.07675	-1.51008	3.11719
	-0.366567	0.147081	-1.5207		-0.117406	-1.36936				2.95694	-1.90957	1.05368
	1.95122	-0.743429	-1.38791		-1.67314	1.06411				0.431607	-2.02167	-2.36649
	0.602851	0.550715	-1.52768		2.03302	-1.03203				0.434994	1.85096	-0.786839
	0.406329	0.386725	0.361551		1.44658	2.94132				0.553789	-1.16139	-1.30495
	0.51749	-0.441685	0.941047		1.43236	-1.63943				0.874783	2.6417	-2.02603
	-0.732253	-0.659768	1.43924		-1.95951	-1.02503				2.69432	-1.00738	2.5356
	0.45585	2.32699	1.38774		1.43566	-1.43299				-2.83662	-2.49	-1.12385
	0.633178	-0.949668	0.100417		2.7385	-1.52785				-2.93974	-2.51029	-1.52738
	0.482246	-1.46361	-0.00986718		2.58756	-1.14493				2.82932	1.77381	-0.458175
	-0.451541	-1.85223	1.07371		0.476472	2.58172				0.294437	-2.33687	1.93822
	-0.139172	-2.50642	0.957667		2.91639	-1.08739				-0.0884585	-2.55761	-0.432925
	0.459798	-0.0144544	-0.849829		2.02287	2.78194				-0.584813	-2.7551	1.06276
	-0.0976007	-0.778091	-1.8849		0.300163	-2.91496				-2.41166	-2.01934	-3.01422
	0.511994	2.92071	-2.04303		2.32037	-2.96762				-2.65641	-2.48181	0.023521
	0.642025	-1.15699	-2.73901		1.7302	2.95039				-2.94928	-2.80834	0.135736
	0.679771	-0.82421	-1.59431		1.20758	-2.81648				1.11795	2.98941	-0.158674
	-0.0430684	1.808	-0.856093		1.49846	-0.610574				1.98832	-2.67937	-0.0430141
	0.248259	-1.88507	-0.340147		-1.16646	-0.271072				-2.30021	-2.83778	0.155219
	-0.585148	0.690393	-0.576319		-2.46457	1.21262				-2.45905	1.74238	2.54145
	0.987079	0.547168	-0.316538		1.53212	2.55938				-2.18242	2.39272	0.458855
	0.467037	3.10169	-0.393864		-0.105063	2.64207				-2.22009	2.05623	0.84092
	1.06126	-1.14548	-2.0557		-0.321403	2.50334				-2.19121	0.687214	0.152619
	-2.11295	-0.539747	-3.06007		-0.501968	1.51601				-2.3738	2.33836	-2.50576
	-0.110442	0.222046	1.789		0.928387	-2.48286				2.21503	1.03067	-1.70883
	0.503232	-0.352297	-0.975966		-0.37768	-1.41676				-1.11753	1.18259	-0.536395
	0.802976	-2.14771	1.32178		-0.00807453	-1.18761				-0.965327	0.221269	0.789036
	0.988733	-0.266392	2.40841		-0.304561	-0.298546				-2.15363	1.43347	1.02606
	-2.03128	-1.18125	-1.15462		-0.510749	1.05563				-2.17115	1.26182	-2.09655
	3.09364	-1.52607	-1.10629		-2.91885	2.28192				-2.35853	0.534774	-1.27627
	0.17842	1.26415	-1.03626		2.48691	1.38916				-1.91463	0.862449	-0.952532
	-0.394216	1.38126	-1.75762		-3.02874	0.248184				0.249245	1.85177	1.08547
	-0.524909	0.992099	0.326356		2.07071	1.92633				0.303762	-0.677338	-2.4277
	-1.0796	1.45885	2.59341		2.13528	3.08841				0.447484	2.36103	-2.01228
	-0.653857	1.98258	2.01314		1.56457	3.02879				0.566881	2.73332	-0.848112
	-0.872554	0.232548	2.88818		2.18242	-1.42907				-1.87856	-3.066	-0.993313
	-0.705587	0.935509	2.93013		-2.64697	-1.13973				0.501804	-2.70103	-0.836082
	-1.02092	0.100638	-1.28161		-0.870367	0.46182				0.324894	-1.86751	-2.73481
	0.656239	2.75059	-0.608726		0.810801	0.584272				0.471572	-1.73641	-1.70524
	2.4922	-1.78692	0.366657		-1.91257	-0.996262				0.601359	2.8172	-1.74802
	1.73122	1.66761	-0.182721		-1.66565	1.63704				0.130373	1.95199	-1.19699
	1.17733	-0.0474668	3.12196		-1.49257	2.99282				0.187844	-0.946736	-1.63939
	1.89322	-1.65504	0.406096		-1.73034	1.76112				0.462517	-1.63293	-0.327485
	0.518447	0.838475	-1.18059		-0.891258	2.0972				0.533035	1.75723	-2.08848
	-1.43605	0.328931	2.89403		-1.10635	-1.97084				0.55433	1.99438	2.03237
	1.72948	-0.530041	2.71006		1.1929	2.01393				-0.909765	1.39544	-2.49107
	1.42166	0.620926	2.72484		-2.67839	1.12573				-0.776519	-0.575272	0.32657
	0.63996	-0.115955	1.61362		1.82928	1.9856				0.292942	-1.29424	1.78188
	0.358851	-3.0484	-0.250167		-1.54906	2.63024				0.247283	2.10108	0.102724
	0.445676	-0.202132	-0.301094		-1.66944	2.99702				-1.19302	1.61623	-0.0378354
	-2.22844	0.397414	-0.833313		-1.83054	-3.04729				-1.62133	-0.123832	-2.63994
	-1.92787	2.41766	-0.924113		-0.759368	-1.65158				-1.7781	2.02654	-0.911213
	-1.99361	0.021596	-1.06316		-1.07447	-0.635124				-0.756486	1.87272	0.831919
	-0.296829	2.58026	-0.637699		-1.38273	-2.15462				-0.0497991	-0.0124925	-0.13857
	-0.830219	2.01772	0.485749		-1.71271	-2.07099				-1.46503	0.534383	1.97276
	-0.155562	-1.11938	-1.15692		-0.611933	-2.07207				-1.73094	0.321407	0.974774
	0.848908	-1.55434	-1.27839		-0.622152	-1.35355				-1.83194	1.93112	-0.33351
	0.610411	-0.821049	-1.08684		-0.381133	-0.189276				-2.33093	-1.16354	-1.27363
	-0.202412	0.541922	0.630302		-0.478257	-1.94465				0.219817	-0.735537	2.96481
	-0.456906	-0.659939	0.694083		-0.769573	-0.0667506				0.382346	-0.774037	-0.541874
	-1.00432	-1.42196	0.603764		-3.05489	-0.384783				0.154073	-1.76419	-0.232881
	-1.34294	-1.76806	-1.34197		-2.16974	1.8432				-0.802869	-2.06567	0.0889928
	0.15685	-2.63136	-1.23208		2.41336	-0.647099				-1.09975	-1.67362	-0.160237
	-0.47502	-2.86452	0.556281		2.27131	-1.97505				-1.33592	0.977675	-3.01557
	-1.06568	2.78054	0.760831		1.0198	-1.34477				-0.0211541	0.642938	1.83687
	-1.14034	2.96753	-1.81585		0.436521	-1.21102				-0.565535	2.19107	0.239409
	-0.618385	-2.13747	-0.0466243		0.628873	-0.932152				0.167472	0.815017	0.210793
	-1.17937	-3.07424	1.46872		0.430696	0.537569				-0.17678	1.926	0.110818
	-1.31332	0.333222	1.58135		0.271616	-0.641627				-0.524043	1.80461	-0.133241
	-1.38353	2.5469	0.303097		-1.64817	0.440722				-0.627625	-2.64736	-0.00237621
	3.06738	-1.62213	-0.0660108		-0.393335	-2.44839				-0.840361	-0.955819	-0.126394
	2.86373	0.288806	-2.72846		1.16669	-2.56137				0.7712	-1.90172	1.47782
	3.03438	-1.97326	-1.50646		-2.1597	-0.336986				0.875488	-1.69602	-1.86912
	-1.63174	-1.52671	-1.3913		1.40692	1.04367				0.254176	-1.70589	-0.114201
	2.52944	-2.86417	-1.08779		2.44593	2.23677				0.171624	-0.895566	0.379682
	2.79227	-0.691702	0.189752		-2.36297	-1.5747				1.8824	-1.25462	0.29319
	2.71828	-1.78002	-1.71626		-0.470068	2.16891				1.1952	-1.50302	-1.18978
	-1.99183	0.358239	-1.00037		-0.427481	1.31587				0.665088	-0.471556	0.397585
	-2.9955	0.259815	-2.88242		-0.378764	-2.55949				0.604257	-2.02607	0.439388
	-2.63738	-0.220871	-2.04045		-0.154987	-2.19202				1.20151	1.10197	0.207877
	-1.89122	-1.88366	-2.53304		-1.96633	-2.25867				1.08836	1.50381	0.301927
	2.16353	-1.81415	-2.40609		-2.62151	2.45162				0.965377	2.60212	0.435915
	2.60609	-1.52927	2.83505		-0.767897	0.587645				0.368103	2.29164	0.667674
	2.59171	-1.78683	-0.439247		-0.36534	-0.433033				0.683982	1.24163	-0.86894
	2.82798	0.731064	-2.85061		0.113607	-0.82773				0.981596	0.602856	-0.838572
	-2.77599	-0.141536	-2.10051		-2.56786	-0.691803				1.57392	0.850571	-0.161567
	1.72361	1.06062	-2.16858		-2.26613	-0.651698				0.451223	2.20502	0.439801
	1.97031	-1.69972	-2.22858		-0.797357	-0.572034				0.645163	0.509401	0.917719
	1.99809	1.57172	-1.97061		-0.296928	-0.837751				1.12099	0.694691	-1.0732
	1.89384	-2.39597	0.0522806		-1.91131	-0.738023				1.41332	2.16432	-1.77787
	-1.64595	1.24979	-0.416988		-1.47221	-0.325489				1.77778	1.73151	-3.0664
	0.441517	3.11276	-0.19015		-2.66513	-2.41672				1.77255	1.0468	0.528529
	1.32882	3.0518	-1.76359		-0.494532	-2.68049				-0.351101	1.55069	0.683801
	1.45689	1.88135	-1.60219		1.21232	-2.82061				-0.88215	1.26917	0.738497
	1.28561	3.06945	-1.77241		-2.26164	3.01481				-1.98841	1.01311	0.920877
	0.69485	3.05646	-0.6841		0.52136	-1.07773				-3.07979	-0.0213405	0.962507
	1.51174	2.33017	-0.612465		-0.502189	1.67376				2.76147	0.0266158	-1.21698
	-0.139709	2.6885	0.536227		-0.455695	1.55259				0.53841	-0.229942	-1.24382
	-0.0881421	-0.371772	-0.022403		2.3221	-0.9844				-2.88688	-0.580126	-1.83251
	0.413249	-2.64083	2.61286		1.26271	-0.849471				2.65414	-0.638279	-2.04975
	-0.139769	2.80258	-0.401235		0.0062387	-0.756817				-2.87868	2.34138	-1.58344
	-0.498263	-2.98973	0.431204		-0.973489	-0.992163				-2.37099	-0.696725	-1.7337
	-0.17944	-2.45844	-1.93014		-1.29196	-1.0012				0.33012	-0.862437	1.13308
	-0.461165	0.397856	1.53825		-1.0785	0.216835				1.60325	-2.6176	1.01228
	-0.780215	0.469255	0.329882		-1.49075	-0.487549				1.80057	-3.11659	1.03008
	-0.355743	0.361024	-2.36621		-0.99529	-0.749266				1.20014	-0.538594	-1.56764
	-0.572951	-2.88228	1.38851		-1.7348	-0.984312				1.26308	-2.59175	-1.3475
	2.24946	-2.85422	1.32996		-1.46611	-1.13479				2.1213	-2.88958	-1.39098
	-0.947995	-2.75988	1.43547		-1.23002	-0.546252				0.520918	-3.07275	-2.15654
	-0.898841	2.60761	1.26355		-1.88182	-0.724728				0.873775	-3.11489	-2.02147
	-0.679588	-1.95249	-1.15772		-1.67888	-0.693971				1.37719	-2.30302	-1.18013
	-0.554062	-0.127539	-0.00758146		-1.64421	-1.00563				0.0257156	-2.57557	-1.8786
	-0.400739	-2.4961	1.2244		-1.32044	0.0799706				0.996199	2.92747	-1.89071
	-0.692492	1.7739	0.869642		-2.79014	-0.681274				1.61955	-2.91847	-1.64235
	-0.829742	0.997767	0.905196		0.516072	-0.918786				1.70401	-1.26867	-1.67633
	-0.751307	0.859757	1.42503		-1.97034	-0.731579				2.90713	-1.98724	-2.95957
	-0.515098	0.739871	2.11362		-1.74529	-0.632445				-0.490244	-1.46483	-1.88237
	-0.529175	1.17215	-1.19436		0.139628	-0.226135				-2.00205	-0.832193	-1.54963
	0.253484	0.944918	2.35282		-1.45795	-0.114003				-1.2286	-1.4118	-0.932907
	-0.520411	1.79461	1.06991		0.250027	0.182679				-2.35744	-1.25278	-1.80574
	-0.575894	0.51677	1.32273		-0.0483439	0.107241				-2.14418	-0.793116	1.74229
	-0.0440792	0.991762	1.24225		-2.32166	0.267052				-2.2247	0.170148	1.08462
	-0.209622	1.45232	2.70363		-2.30851	1.52648				-1.76367	-0.550541	0.674514
	-1.49555	1.31859	2.26186		-2.63788	0.719411				-1.75954	-1.27174	1.4733
	-1.33983	0.770917	2.07786		1.02995	0.699011				-1.97305	-0.955558	0.415653
	-0.674434	0.518431	2.11055		0.62847	-2.29878				1.20637	2.43776	0.592214
	-0.629864	-0.274171	-1.45655		-2.87794	1.04521				1.78989	-0.235145	-0.394587
	-0.62526	-1.02871	2.92005		0.779362	0.74252				1.09506	-2.86847	1.39098
	-1.42998	1.68678	2.81587		0.300671	1.23044				0.639703	-1.28941	0.630971
	-1.10196	2.21801	-2.44388		0.260101	3.12456				-1.94868	1.932	0.397393
	-1.11706	2.30152	-1.68451		0.147046	1.31136				-2.33665	1.73342	0.326015
	-1.07973	1.48654	-1.86508		-0.261285	3.06265				-0.279612	1.77207	0.740668
	-2.31287	1.39305	1.5927		2.18201	2.93416				-2.57704	1.29159	0.871197
	-1.23438	1.33212	1.63384		1.97804	2.15101				-2.3048	1.40673	0.734721
	1.548	1.05099	-1.20689		2.11186	2.51831				0.336409	0.17881	0.263045
	-1.2453	-3.10724	0.648255		2.45336	-2.84009				0.470618	-0.179071	0.882321
	-0.595643	0.974511	1.88161		1.33306	-1.99517				0.0851765	-0.186237	0.0443833
	-0.995855	2.34667	1.66393		1.6908	2.82498				0.0891837	1.76883	-0.0434453
	2.27859	0.320527	0.19466		1.89302	-2.94542				1.42384	1.71612	0.70254
	-2.32483	-1.78806	1.61463		0.7343	3.04307				-3.09849	3.00701	0.544958
	1.68614	-2.62462	1.9776		1.3884	-2.92457				-3.12012	-2.16816	0.328528
	2.14356	-2.43509	2.76281		1.48332	-3.00997				0.558965	-1.53233	0.31309
	1.74799	-1.21082	1.73353		2.43646	-2.59375				0.385036	-0.0942342	0.428875
	1.9995	1.41836	1.65348		0.802064	-2.18257				0.685736	2.42096	-0.00924578
	2.19614	1.58993	-0.698636		1.36006	-1.75564				0.531722	-0.454428	-0.353062
	2.43468	1.24183	1.77181		0.691939	1.79901				0.58425	0.235844	-0.623812
	1.3474	0.544198	1.69232		1.85529	2.02725				0.588526	-0.743644	0.269528
	1.64758	-0.626558	1.19152		-0.334997	-0.387267				-0.70618	0.364115	0.122672
	2.26825	-1.30041	0.341099		1.83479	1.38154				-1.39225	1.00811	0.16978
	2.11196	-1.1908	1.8711		0.494205	0.583571				2.68066	0.708666	-1.40696
	1.757	-1.17211	2.71374		0.57519	0.622905				1.25798	0.474035	-2.03525
	1.1696	-0.947223	1.8373		0.282721	-0.727203				1.00352	1.11686	0.34052
	0.775387	-0.820163	1.72203		-0.735346	-2.07455				0.690235	1.68297	0.439401
	0.689848	-3.03955	2.66999		3.06073	-0.67608				0.401269	2.9625	-2.24733
	2.92578	3.05556	2.26519		2.46618	-2.01332				2.97632	-2.59041	-2.15806
	-1.90462	3.14128	1.59874		2.48577	-2.64444				2.95901	-2.61045	-1.75904
	0.777059	0.0242985	-2.85729		-0.501316	2.52166				0.452113	-2.8269	-0.885575
	0.796446	2.67978	-2.77407		-0.778985	2.56982				0.527916	-2.05436	0.191673
	1.21154	0.122004	-2.88291		-0.65866	2.12389				0.791578	-1.8278	0.366422
	-1.57456	-0.986873	2.96265		2.54638	1.64377				0.10401	-1.28544	0.459849
	-1.94142	-1.42666	1.86642		-2.81442	-3.01795				0.426543	1.89824	-2.02309
	0.51055	-0.0412019	2.43348		-1.71354	0.873671				0.564529	2.42923	-2.49454
	0.59849	-0.333687	-2.91497		2.73058	2.52077				0.746131	0.937299	-0.256817
	0.679514	1.9255	-2.91375		-0.963115	2.50927				0.993045	0.761451	0.799427
	0.225825	0.806077	3.03091		-2.77102	-0.655208				-0.55933	0.904083	0.938867
	0.830263	0.56211	2.14957		-2.29346	2.63553				-0.60285	-0.338184	2.11627
	0.619382	2.20215	-0.975363		-0.0859264	-2.90666				0.601988	-0.662215	0.871029
	0.153273	0.853137	0.824212		-0.781922	-2.41752				1.039	-0.593603	1.02524
	0.495766	-2.92757	0.536582		-1.58532	2.56277				1.10404	-0.709757	1.16613
	0.193609	-3.02558	0.358206		-0.644874	0.410834				-1.33825	-1.09097	2.19646
	1.1899	-2.92921	0.21582		-0.502715	2.59656				-1.27328	-0.770229	-2.85621
	0.673544	2.89232	1.03622		-3.13876	-3.04423				-1.05608	-1.08922	-2.34658
	0.0259492	2.51378	-0.0130305		0.0659678	-2.33424				-0.00973892	-0.62849	-1.92616
	0.717866	2.16668	-2.98536		0.0802111	-2.39558				0.961642	-0.913211	1.05324
	1.4242	2.47492	-0.181703		-0.242522	1.99918				1.48886	-0.635448	1.18633
	1.61529	2.7196	-0.193901		0.396327	-2.6309				1.34544	-0.689292	1.18144
	-0.82505	1.64474	-2.83037		1.08876	-2.74225				0.894857	-1.08936	1.28212
	-1.09114	2.50275	-1.25641		-2.00831	2.74488				-2.00564	2.35477	2.94295
	0.552625	2.97247	0.0111609		-2.03788	2.84147				-1.69823	-1.30149	-2.76728
	0.148767	-2.05011	-0.103996		1.87339	2.54785				-1.36961	0.240316	-2.33186
	1.18752	0.317388	-2.72125		-2.67813	-1.55709				2.07664	-0.17331	1.3468
	-1.43129	-0.0700799	0.32486		-2.42613	0.0947934				1.72128	0.835263	-0.0688962
	-0.675236	-1.31664	-0.169396		-2.69577	0.356473				1.36025	0.65914	-0.587279
	-1.92888	-2.22686	3.05672		-2.73275	0.468073				3.11844	0.447699	-1.77142
	-1.3761	-2.92256	2.49663		-2.63128	0.332315				2.93021	0.863515	0.291623
	-0.925767	-0.742018	3.06548		1.76518	-2.18683				-2.93222	0.6111	0.822718
	-1.97032	-0.150133	2.58989		2.09066	-1.61268				-3.12512	0.653726	2.64965
	-0.626703	-3.03223	2.70304		0.980872	-2.00013				-0.111642	-1.31765	1.78781
	-0.622029	2.43419	-2.25863		-0.876098	-1.74404				-0.0649118	-1.25373	2.92477
	-1.05738	1.8019	-2.83532		-1.31538	-2.35838				-0.264981	3.08794	-1.85489
	-1.02361	1.4341	-2.69526		-0.954561	-1.39821				-0.101898	2.65677	-1.28806
	-0.288728	1.32776	-2.7208		-0.47995	2.71151				1.11311	-2.32505	0.874448
	-0.391652	1.86602	3.03565		-1.53798	3.11954				-0.445216	-2.70076	-2.48197
	1.03495	-1.0502	2.52411		2.68728	1.04208				-0.450779	-2.49263	-1.00115
	-1.23725	-2.57425	-2.61907		-2.1416	1.26598				-0.135773	-2.53431	0.449968
	-0.544851	-2.79926	-2.91841		-0.226559	0.626021				0.0393465	-2.60636	1.16849
	-0.0906019	-0.914475	-3.04788		-0.564948	-1.2049				-0.769858	-2.75042	0.766226
	-0.15257	-1.05313	2.8475		0.459742	-1.09842				-0.516595	-2.7473	0.968934
	-0.24732	-1.93556	0.688605		-0.837794	-1.13398				-0.178942	2.46718	2.22571
	2.39248	-0.321643	0.820834		1.83431	-1.06317				0.95773	2.30674	0.6702
	-0.53676	-0.910542	-1.14347		-1.68007	-1.00838				-0.0798863	-0.527266	3.05683
	-1.06782	-0.74803	-0.0350019		1.12458	-0.687543				0.172353	1.36961	2.63197
	-1.00208	-0.749787	0.775557		-2.6508	-1.19865				0.475358	0.94069	-3.01499
	-1.2844	1.98508	-0.107294		-0.634816	-0.782913				-0.634335	0.544612	-0.281894
	2.97262	-2.42881	-1.744		-0.228777	-0.3684				-0.16718	0.885044	-0.613743
	-0.985157	-0.182855	-0.362603		3.02118	0.277869				0.0887568	0.797684	2.5744
	-0.0880886	1.74087	-0.381059		-0.0979407	-2.78284				0.368312	0.596936	3.09964
	2.90917	-1.66717	-1.23764		1.07847	0.552944				0.988802	-1.81789	-3.05572
	1.13647	-0.163219	-0.711982		-1.33505	0.345649				-1.19622	2.60885	2.76527
	1.07251	2.49087	-0.160705		-2.2644	0.672781				-1.0825	-2.22148	2.90976
	2.25109	2.88668	-2.31519		-1.30386	2.55726				-1.06301	-2.4097	-2.89316
	0.971337	-1.57436	-2.16305		-1.60077	-2.70776				-0.319275	-1.87465	-2.75677
	1.93618	2.6649	-1.63431		-1.47842	-2.11483				0.152745	-1.91972	-2.92554
	0.278154	-1.60836	-1.40964		0.638542	2.23202				0.575081	-1.90794	-2.66283
	2.99104	-0.446356	-2.39103		1.5423	1.80924				-1.41855	-1.99661	-0.750524
	-0.0193063	-0.22929	-2.71696		-3.12215	2.48552				-1.60902	0.108968	-2.51176
	-1.31234	-0.0253792	-2.8696		1.13551	-3.04062				-1.6333	-0.194545	-1.89549
	-3.00831	-0.0812019	2.82323		3.0273	-2.42238				2.53125	1.20125	1.80748
	-2.82591	0.890288	1.88698		0.352832	0.563773				0.647616	1.1729	1.7687
	-1.58109	-1.95352	2.67075		-0.316415	1.54086				1.0899	1.48458	2.02116
	-2.08974	2.1686	1.81852		-0.514199	2.4956				0.367557	0.238881	2.36544
	-0.859536	1.56453	1.65782		0.694478	-2.70254				1.15152	2.3846	0.708981
	-1.0453	1.68287	-2.76369		0.0967993	3.02182				1.01431	1.6411	-1.61001
	-0.596928	0.729814	-2.14543		-0.509275	-3.08816				0.810014	1.06241	-1.42481
	-2.60984	2.80251	2.71192		0.507881	2.51105				0.233967	0.780661	-2.25589
	-0.913084	2.83471	2.26349		-0.617218	2.76262				1.02899	0.440625	1.843
	2.70977	3.08425	-2.44481		0.552064	-1.46933				-1.77215	0.380223	1.87285
	2.33515	2.82496	-2.28365		0.725712	1.42995				2.13535	-0.0197018	-1.70672
	2.9793	3.09399	2.96814		0.220644	-0.929039				-0.877404	0.371147	-2.64014
	-2.63593	2.15258	-3.06518		0.652754	0.21409				-0.659903	-3.01536	-2.32253
	-2.41548	2.98025	-1.52216		1.29169	-0.877305				-0.708269	-1.515	1.64548
	2.52597	-1.48154	3.07009		-3.02991	-1.24111				-1.02137	0.961416	1.71842
	2.56418	-1.24729	-2.78859		0.562352	2.05656				-0.25859	-1.09304	-1.73955
	2.51924	-1.98348	-2.12441		0.643565	1.74514				-0.589238	0.79552	-1.67816
	-2.86922	-2.84313	-2.80597		0.0535102	2.09088				0.630611	1.23729	-2.09432
	-2.36282	1.2871	-2.51301		-2.23079	1.10919				0.285664	1.14227	1.43676
	-2.16627	-2.35439	-1.14408		-1.7667	1.64687				-0.916411	2.36636	1.33313
	2.12126	0.600193	-0.308741		-1.26115	1.3381				-1.33047	1.26173	1.20872
	2.4695	1.92518	-3.05301		-2.69496	1.0729				-0.666897	0.852282	-1.48788
	-2.23465	3.03968	-2.84421		-2.99213	1.27121				-2.27331	0.691852	-1.42454
	-1.54669	-1.2245	-0.0797754		-1.8037	1.92651				-2.05009	2.82034	-1.22417
	1.32322	0.51617	-0.0114949		-1.20325	2.03358				-1.31043	2.94085	2.19907
	-0.240955	0.475738	-2.92343		0.193834	-3.0614				-1.6114	1.79719	-0.817879
	1.19724	0.664189	-1.56987		-0.40717	0.923923				-1.97299	-1.33366	-1.09428
	1.55853	1.67165	1.01177		3.07143	1.22787				-1.41147	2.15751	-2.144
	0.355277	3.01477	1.45041		2.79857	0.259161				-1.04276	1.02502	-2.91142
	0.152759	-3.07305	-2.27241		-0.979518	-0.306784				0.0511546	1.27902	-2.55887
	0.791427	-0.932717	-2.68009		-2.83226	-0.547856				-1.66924	0.410789	3.07631
	0.387476	0.352642	-2.88541		-1.92295	1.02608				0.918444	-2.70134	-2.92288
	0.407178	1.10036	-3.00421		-1.4737	2.12692				0.336869	-3.0555	-3.01796
	0.385629	2.6353	2.37133		-0.889018	2.65071				1.35855	-2.97455	2.72773
	-0.092667	2.69642	1.85758		-0.415418	2.95787				-3.03749	3.10012	2.59824
	0.245327	-1.27266	-0.891754		0.431532	-2.49279				-0.622112	1.98401	-2.84019
	0.269266	-1.8472	-1.23969		-0.186723	-0.532096				2.21152	1.80253	-2.90697
	0.733116	-1.74799	-3.04325		0.230111	-1.37392				1.33142	-1.95171	3.05152
	-0.0928406	-2.64137	1.67223		-2.5231	-0.334893				0.824296	-2.08642	-2.6012
	-0.226866	-2.76519	1.26121		-1.15117	-0.551814				1.86634	0.197059	-2.3247
	0.394768	2.5214	-0.977457		-2.63793	0.784295				1.86211	-0.0464125	-2.73883
	1.57562	2.40794	-1.98474		-2.19943	1.08658				1.40526	-1.30499	-0.20072
	0.829816	0.812916	-1.03096		-2.29579	-0.62191				1.04234	0.112187	-0.0622971
	1.36538	0.485389	0.360805		-0.973773	3.11308				-0.445716	-0.13291	-0.516114
	0.899203	0.744613	0.193288		2.03008	2.97056				-0.0678597	0.0432409	-1.69684
	1.1383	-2.36011	0.135643		1.48103	3.00395				1.86053	-2.67777	-0.63538
	1.74435	2.15432	2.9785		1.44562	-2.45937				0.0155954	-2.06767	-0.256921
	2.93616	2.3131	-0.068593		1.83421	2.68533				-0.640411	-1.9608	-0.588866
	2.9308	-3.006	0.148206		1.87895	-1.69695				0.629374	-1.88312	-0.316923
	3.06125	-0.931643	0.407832		0.878387	-2.51382				-0.0538451	-1.99901	1.27841
	1.43315	-2.09545	0.575039		1.83392	-1.74627				-3.01813	-2.09996	-2.06667
	-0.850692	1.55006	1.01299		1.88045	-1.61711				0.976903	-1.07935	-2.04083
	-1.70372	1.34345	1.34519		1.43237	-0.44422				-0.287124	-2.06267	-2.55947
	-1.61401	1.74511	0.461449		0.669473	-1.49245				-0.40093	-2.7464	-2.45473
	-0.971259	1.3017	0.624954		1.47695	2.76249				-0.687589	-0.33432	-2.03976
	-0.972671	-0.845379	-0.0313618		1.02616	-1.32033				-0.278216	1.23778	-1.64344
	-1.48667	-2.19486	1.2072		0.452627	0.32938				-0.589169	0.362511	-1.41362
	2.316	-1.70945	0.96244		-0.864771	-3.00248				1.67751	0.158876	-2.22596
	-0.669069	2.69898	0.247967		-0.41088	-2.85348				0.553584	0.569725	-1.1389
	-0.471294	-3.07473	0.179939		-1.07099	-0.430142				1.60332	-0.274223	-1.70665
	-0.992658	-1.78768	1.45258		-0.533624	-1.75284				1.32031	2.32805	-1.23399
	-1.56429	2.54833	0.903988		-2.02276	-2.82257				-0.608642	-1.96222	1.55409
	-1.37936	-1.92924	0.020948		-2.12143	-2.49432				-0.407332	-2.03083	-1.72281
	-1.82561	-1.45229	-0.00736014		3.02952	-2.31828				1.69026	1.61122	-1.90203
	0.330942	-2.7391	0.01991		2.66602	-2.73004				1.85684	1.76245	-2.78742
	0.280141	1.60037	-2.65551		-2.16164	-2.46219				-0.695259	1.10887	1.04489
	0.0735485	-0.102623	1.69697		-2.33709	-3.08515				-0.696555	0.907572	0.764124
	-0.609507	-2.92465	0.238376		3.10034	-2.03571				1.91967	0.830093	0.625384
	-1.02491	-2.6483	-0.443637		2.55951	-1.60605				0.35898	1.18065	0.40294
	-1.05807	2.33625	-0.338712		-2.64349	-2.0369				0.267868	0.960498	-2.40282
	-1.31231	1.5062	-0.242613		2.97221	-1.48022				-2.70488	0.630925	2.95648
	-1.2605	0.096467	-1.82546		-0.689403	-0.526306				-1.2531	1.68785	2.58354
	1.36945	-0.115996	-1.95155		0.103142	-1.11593				-2.29939	0.832039	0.437535
	-1.10909	-0.564033	-1.79433		-0.277572	0.441276				-2.65495	-2.19921	0.131844
	-1.7243	-2.40611	2.3654		0.145404	-0.555154				-1.47613	-1.8193	-2.27615
	1.24714	-2.08945	-0.487568		2.04032	2.42884				1.30705	-1.80369	-3.07026
	3.06188	-1.20253	-0.501492		-1.10402	-0.447988				1.45391	-1.91083	-3.08507
	-0.896699	-1.67625	-1.41696		-0.350285	2.04792				1.73095	-2.25729	3.10974
	-0.566715	-2.85745	-1.46352		-0.556986	1.96409				1.57369	1.22839	3.10456
	-0.314362	0.442275	1.84246		-0.80566	2.13416				1.94005	-1.11117	2.90008
	1.19738	-0.0270968	-1.9411		-1.85354	2.18271				0.697941	-2.19619	3.09462
	0.51689	3.08663	2.27099		-0.440432	2.28051				2.89814	-1.9974	-3.03354
	1.86741	-2.53688	-2.29551		-0.597593	2.57271				3.01412	-2.1673	2.11993
	-0.500888		-2.29043		-1.73421	1.72083				-2.19992	-2.1541	-2.82259
	0.587127		2.42024		-0.782914	2.72668				-1.70393	-2.2191	0.343194
	0.895496		2.57198		-2.37055	0.817394				-3.02454	-2.85052	2.42257
	0.905541		-0.014153		2.46988	0.21585				1.88182	-0.185917	2.54276
	-0.39851		-1.9396		-2.31669	-1.08046				-2.9126	1.9544	0.160971
	-0.266172		-2.4141		2.59673	0.497593				-1.49953	-2.23048	2.39627
	-1.47614		1.10972		3.02816	1.43297				3.11295	-2.22561	0.253105
	-2.05437		0.146578		-0.911301	0.979184				-1.78043	-2.53125	1.44896
	1.0929		0.543255		1.466	-2.0538				-1.92594	2.58053	0.993142
	0.738791		-2.90785		1.56226	1.37806				-0.724259	-0.74661	1.69727
	-0.542359		1.70743		1.24981	1.28487				2.14143	-0.752688	2.14772
	0.481347		-0.499297		0.951421	1.62801				1.48497	-2.35873	-0.240418
	1.40456		-2.69899		0.655756	1.99095				2.33209	-0.310096	0.766013
	-2.71254		-1.37543		2.16633	-0.163123				2.81197	-0.220937	1.31785
	-1.20962		2.95266		1.99143	-0.207727				2.97079	-1.05545	1.73635
	-1.04959		-2.41842		1.00547	0.271322				2.93644	0.553596	1.14391
	-3.06199		-2.09997		0.728971	2.38941				1.63488	-2.98414	-1.1238
	-2.04941		-3.09061		0.525779	-0.512063				1.65866	0.405639	-1.12751
	-0.992329		1.73554		2.19925	2.05259				2.15885	-0.369715	1.11353
	3.10949		-1.56518		2.06528	2.08989				3.05976	-0.355413	-1.41542
	-1.45931		-2.75956		0.907644	-0.63661				-2.57858	-0.877417	1.36534
	-1.20189		1.15256		2.17418	-1.52269				-2.80071	-1.8993	1.2192
	-0.801325		0.396049		0.491445	0.234863				1.34959	-1.757	-1.29418
	0.0606419		-1.4794		-1.30716	-2.44632				1.23656	-2.30678	-1.72397
	0.0670926		2.04422		2.44329	0.209825				1.05804	2.41315	-0.520954
	-0.443406		0.667077		3.02957	2.83763				-1.31661	2.19636	1.38454
	-1.47296		-1.29406		-2.71477	1.90075				-1.84362	2.40624	0.501716
	-1.64125		-0.809332		2.91247	1.13202				-1.54785	0.785732	-2.65105
	0.092532		2.95635		-1.4618	0.462196				-1.53269	-3.14022	-3.08585
	-0.117998		-2.92575		-1.69794	-2.95748				-1.69084	1.17932	3.01012
	1.03463		1.15378		-2.54099	1.01616				0.82489	-2.54168	2.87047
	0.717511		-1.28003		-2.79782	-2.00369				-2.12716	2.00961	-0.317493
	-0.285004		-3.05605		0.0237778	-1.72754				-2.39845	1.64336	2.06561
	0.171465		1.29488		-0.410891	-1.30038				-2.04032	1.66793	1.97671
	-0.601844		0.498077		-1.14015	-1.93702				-2.30586	0.503983	-0.343046
	0.795499		0.74382		0.0910723	-1.47041				1.84903	-1.13097	-0.793955
	0.441453		2.44646		-0.121936	-1.93931				2.08699	-2.78767	-0.928562
	0.0609012		-2.56085		-0.0136013	-0.619804				0.986619	2.9886	-1.317
	-1.06459		-1.04887		1.03675	-0.545598				0.125321	-2.18102	1.69396
	0.18376		-0.823734		1.27574	2.36682				-1.08631	2.02236	-2.55131
	0.302652		0.724076		1.94273	-0.21794				2.15976	-2.9811	1.97336
	0.260795		-1.05876		1.76426	0.119118				-0.198834	-2.86739	2.06742
	0.174124		-2.38615		1.64277	-0.864129				0.538839	2.02334	2.34067
	0.144278		-0.903556		1.31252	1.08478				0.136379	-2.78409	-1.72754
	0.379947		0.408655		1.772	2.33312				0.911233	-0.185637	2.48238
	-0.0253776		0.695893		2.14336	-2.14532				1.43437	-2.43548	-1.73927
	0.748613		0.0361329		0.211549	2.57108				2.10132	0.730024	-2.56871
	-0.0506865		0.100738		0.331387	-0.84218				1.80419	2.43219	-1.16979
	2.07718		1.94136		0.205126	2.65999				1.16219	-2.6195	-2.82414
	0.210559		-1.05076		0.638817	-2.57082				1.65959	2.97252	-0.133334
	-0.497476		-0.965019		-2.00796	-2.34372				2.21074	-2.81931	0.270971
	-0.176768		-0.21513		2.56349	-2.27908				2.33972	2.2527	-2.40811
	0.180685		-1.47774		-0.0611936	-1.14782				2.34604	-2.83592	-0.525157
	1.33618		0.463959		0.847456	-2.2203				1.64976	2.81863	-2.05109
	-0.781774		-0.467934		-0.810146	-0.687831				2.16517	-2.91421	0.871186
	2.29204		2.90667		-0.91442	-0.802746				2.24111	-1.7553	2.53541
	0.524452		2.85177		0.546668	-1.79683				2.64573	-0.370572	-0.803361
	-1.83689		1.30798		0.288039	-0.609529				2.90892	-1.23919	3.09116
	-1.49877		0.199079		0.517049	0.087188				3.01391	-0.217064	3.0544
	-1.20267		-0.096524		-1.11093	-2.59495				1.49254	0.961396	3.10044
	1.5413		1.35538		-1.20427	-1.13548				0.325683	-0.546323	1.04776
	1.3931		0.733309		0.79695	-0.798705				2.89425	0.590578	-3.10739
	1.34225		2.3885		2.04349	-2.8307				2.85337	0.286315	-3.12749
	-0.565397		0.743083		2.33995	-2.37532				1.29294	-0.160769	3.02983
	-1.55876		0.204442		1.80389	-2.24202				1.44805	0.746428	1.35891
	1.81916		0.333311		-2.89516	-1.95958				1.51785	0.942767	1.19407
	1.29876		-0.125491		-2.54274	-1.6885				1.58772	-1.2752	2.02148
	-0.899165		-0.239487		-2.35476	-0.864149				0.332069	0.115273	-3.02598
	-1.12978		-1.65126		-2.15932	-2.16801				1.05237	2.01577	-2.75944
	-1.28436		-0.915899		-1.86293	1.31812				1.52362	0.896668	2.97439
	-1.44274		-0.680134		-1.24676	0.506077				0.24764	1.75034	1.79176
	1.07464		-2.10541		1.24816	2.77011				1.12631	0.828913	1.94896
	-2.55027		-1.65531		-1.31118	2.5426				1.22835		1.89608
	1.38605		-1.71268		-1.27043	1.04185				1.05698		1.9554
	1.23041		2.31122		-0.69083	0.880436				0.586165		1.91866
	2.95719		-0.245229		-1.91765	-0.492817				0.546013		2.84531
	-2.41107		-1.46043		-2.09886	-0.439489				2.0059		-2.28856
	1.57422		2.60756		-2.12991	-0.996888				1.29456		-0.752652
	1.61762		-0.183646		-1.5957	-0.721358				1.20829		1.5274
	3.05882		2.74206		2.45486	-0.0424081				1.71479		1.40856
	0.687928		2.43818		2.41132	2.85415				1.65968		1.52228
	2.3087		-2.0386		2.90451	-0.0752439				1.63355		1.07812
	-0.289399		2.03386		2.90508	-0.615288				1.18994		-2.84879
	1.40384		1.44359		2.11146	-3.07911				2.20542		1.35432
	1.52589		-0.106371		-2.7644	-2.89047				2.79886		1.31953
	1.0066		-0.258042		-0.312877	-2.75324				1.40948		1.23137
	1.23001		2.35072		0.622242	0.488999				1.35964		1.11413
	2.6189		-1.49959		2.0985	2.80266				1.26246		-1.44915
	0.898688		1.57937		-0.684989	0.29676				1.12973		-1.38615
	1.06732		1.8284		-0.863338	0.291662				1.91656		-1.55187
	-3.00629		1.73866		-0.193133	2.93067				-0.371897		1.23221
	3.08565		1.61242		-0.386611	-2.69545				0.700087		1.19176
	-2.87954		0.925935		0.548462	2.11366				-0.787912		-0.182739
	-1.95833		1.15781		-2.82442	2.21422				1.09057		-1.36806
	1.793		3.11804		-2.54273	-0.422246				-1.09338		-1.13848
	1.16893		2.46396		-1.51445	1.31882				0.567789		-1.12587
	-2.69936		1.9601		-1.80708	-1.04655				-0.662344		-1.27858
	-2.54525		1.96892		-0.582065	-1.59272				0.4479		0.86211
	2.04233		1.77833		0.475805	-1.09426				1.5923		-0.197605
	-2.03081		0.696969		1.93102	-0.778192				2.97304		-0.722312
	1.94944		0.950965		0.782626	-1.08097				3.11044		-0.833917
	1.19271		-0.0783464		0.362106	-0.660523				1.72973		-0.918984
	1.85609		-2.88673		0.374288	-0.25848				-2.56171		-1.03153
	1.94135		2.9639		0.552302	0.794102				-1.45188		0.648511
	2.52629		2.66982		1.15672	0.875752				-0.0861483		-0.453416
	-0.685926		2.38188		1.75231	-2.29526				1.75917		-0.708762
	1.80305		-3.001		-1.48671	0.714353				-0.264187		-0.836636
	1.59678		2.7326		2.07692	2.49463				-0.133107		-0.828753
	1.50864		2.29543		-2.35769	3.00101				0.0421919		0.827884
	1.34143		2.65594		-2.59692	2.00739				-0.173443		0.386026
	1.30218		0.833696		-3.12438	1.98864				-0.0149131		-0.146571
[truncated: 3,310 more rows]

## Sheet: Figure 4f
Figure 4f
	Data set: Directionality of actin movement (% of vectors)
		Inward	Outward	Sideways
	Oocyte 1	48.7715	19.5823	31.6462
	Oocyte 2	35.1007	32.7678	32.1315
	Oocyte 3	42.599	25.0109	32.3901
	Oocyte 4	41.0726	26.5445	32.3829
	Oocyte 5	38.6667	31.3524	29.9809
	Oocyte 6	37.3389	32.893	29.768
	Oocyte 7	49.3507	21.6883	28.961
	Oocyte 8	39.9469	28.078	31.9752
	Oocyte 9	44.7368	30.2632	25
	Oocyte 10	42.1615	25.4477	32.3908
	Oocyte 11	38.4576	28.0899	33.4525
	Oocyte 12	38.176	30.7142	31.1099

## Sheet: Figure 4h
Figure 4h
	Data set: Mean distance of chromosomes from the cell membrane (μm)
	Time (min after NEBD)	Oocyte 1	Oocyte 2	Oocyte 3	Oocyte 4	Oocyte 5	Oocyte 6	Oocyte 7	Oocyte 8	Oocyte 9	Oocyte 10	Oocyte 11	Oocyte 12	Oocyte 13	Mean
	0	17.16	12.96	12.32	17.99	8.7	19.7	16.78	10.74	19.26	19.04	16.56	21.11	14.94	15.9431
	6	17.56	11.59	12.02	16.4	8.5	20.02	16.16	10.36	18.01	19.17	15.91	22.36	14.82	15.6062
	12	15.12	10.79	11.44	16.1	7.99	19.6	16.74	10.02	16.23	17.99	17.68	20.69	13.32	14.9008
	18	14.48	9.85	10.63	16.83	7.95	20.07	16.55	11.3	14.55	18.09	17.56	19.11	11.65	14.5092
	24	12.67	10.16	11.39	18.68	8.76	21.41	15.86	11.06	12.65	16.7	17.45	17.15	11.76	14.2846
	30	11.07	10.2	10.81	18.58	9.77	23.29	16.38	10.69	12.3	14.86	18.33	17.45	10.89	14.2015
	36	10.2	11.25	10.84	19.1	9.4	24.62	16.27	10.8	12.56	14.36	20.07	18.14	10.52	14.4715
	42	8.92	10.88	11.68	19.28	9.65	24.83	16.12	10.7	12.88	14.79	21.02	18.54	10.68	14.6131
	48	9.03	11.54	12.07	20.54	9.73	23.62	16.01	10.86	13.08	14.67	22.25	19.19	11.05	14.8954
	54	9.57	11.45	11.91	20.61	10.05	22.75	16.63	10.41	13.63	15.33	23.52	19.81	12.62	15.2531
	60	9.98	12.75	12.5	20.65	10.03	24.24	16.28	10.26	14.11	15.23	23.02	20.1	13.09	15.5569
	66	9.89	12.47	13.08	21.06	10.45	24.06	16.47	10.43	14.63	15.38	22.78	20.28	13.23	15.7085
	72	9.58	12.18	12.28	21.1	10.45	24.12	17.37	10.18	15.04	15.95	21.76	22.13	13.33	15.8054
	78	10.03	13.19	12.5	21.24	10.89	24.53	17.23	10.18	15.59	16.7	21.7	23.54	12.99	16.1777
