# Supplementary material for: Actin-driven chromosome clustering facilitates fast and complete chromosome capture in mammalian oocytes
Source: Nat Cell Biol. 2023 Feb 2;25(3):439–52. doi: 10.1038/s41556-022-01082-9 (PMC10014578; doi:10.1038/s41556-022-01082-9)
Supplement: Source Data Fig. 5 — Statistical source data. [file 41556_2022_1082_MOESM16_ESM.xlsx]

## Sheet: Figure 5b
Figure 5b
	Data set: Kinetochores per oocyte interacting with F-actin (%)
	Oocyte 1	16.22
	Oocyte 2	2.63
	Oocyte 3	2.63
	Oocyte 4	10.53
	Oocyte 5	23.68
	Oocyte 6	15.79
	Oocyte 7	22.22
	Oocyte 8	12.82
	Oocyte 9	2.63
	Oocyte 10	2.63
	Oocyte 11	13.16
	Oocyte 12	23.68
	Oocyte 13	13.16
	Oocyte 14	26.32
	Oocyte 15	18.42
	Oocyte 16	10.53
	Oocyte 17	2.63
	Oocyte 18	23.68
	Oocyte 19	50
	Oocyte 20	31.58
	Oocyte 21	34.21
	Oocyte 22	42.11
	Oocyte 23	15.79
	Oocyte 24	21.62
	Oocyte 25	13.16
