# Supplementary material for: Actin-driven chromosome clustering facilitates fast and complete chromosome capture in mammalian oocytes
Source: Nat Cell Biol. 2023 Feb 2;25(3):439–52. doi: 10.1038/s41556-022-01082-9 (PMC10014578; doi:10.1038/s41556-022-01082-9)
Supplement: Source Data Fig. 6 — Statistical source data. [file 41556_2022_1082_MOESM17_ESM.xlsx]

## Sheet: Figure 6b
Figure 6b
	Data set: Percentage of porcine oocytes with fully clustered chromosomes
	Time (h after NEBD)	Control + Nocodazole	Zeocin + Nocodazole
	0	0	0
	0.1	0	0
	0.2	0	0
	0.3	0	0
	0.4	5	0
	0.5	10	0
	0.6	10	0
	0.7	10	0
	0.8	10	0
	0.9	10	5
	1	15	5
	1.1	15	10
	1.2	20	10
	1.3	25	20
	1.4	45	25
	1.5	60	25
	1.6	65	35
	1.7	65	35
	1.8	70	40
	1.9	70	40
	2	70	40
	2.1	70	40
	2.2	70	45
	2.3	75	45
	2.4	75	50
	2.5	75	50
	2.6	75	50
	2.7	75	60
	2.8	75	60
	2.9	75	65
	3	75	65
	7.3	75	70
	10.8	80	70

## Sheet: FIgure 6c
FIgure 6c
	Data set: Time of chromosome clustering of chromatin foci <30 μm3 (h)
		Control + Nocodazole	Zeocin + Nocodazole
	Chromatin foci:	with kinetochores	with kinetochores	without kinetochores
		1.2	1.3	1.5
		1.3	1.2	1
		1.3		0.4
		0.3		0.8
		0.5		0.4
		0.3		1
		1.5		1.2
		0.5		0.9
		0.3		5.8
		0.3		0.6
		0.3		1.6
		0.5		9.9
		0.5		1.6
		0.8		1.6
		0.9		1.8
		1.2		1.7
		0.2		1.8
		0.2		1.7
		1.5		0.7
		1.6		1.1
		0.4		0.7
		1.6		0.2
		0.6		0.4
		1.3		0.5
		1.4		2.4
		1.2		4.5
		0.3		1.1
		1.9		2.4
		2		2.4
		0.4		1.4
				0.5
				1.1
				0.8
				0.8
				0.8
				0.8
				0.9
				1
				0.9
				0.7
				0.4
				1.3
				2.9
				0.9
				0.9
				0.9
				1
				1
				1.2
				1.3
				1.3
				1.3
				1.4
				1.4
				2.7
				1.5
				1.3
				1.7
				4.5
				7.3
				0.9
				1.2
				1.1
				1.2
				1.2
				1.7
				1.8
				1.9
				1.9
				3.1
				0.5
				1.7
				2.7
				2.6
				1.3
				1.4
				1.7
				0.5
				0.7
				0.9
				2.4
				1.5
				1.6
				1.9
				2.2
				1.8
				1.2
				1.2
				1.4
				1.9
				1
				0.8
				1.2
				1.2
				1.3
				1.5
				1.6
				2.2
				3
				3.1
				3.2
				4.6
				0.4
				1.4
				1.4
				1.2
				1.1
				1.4
				1.4
				1.6
				2.9
				2.8
				1.4
				1.3
				1.2
				1.2
				1.2
				1.2
				1.2
				1.1
				1.1
				1.2
				1.6
				2.2
				2.2
				2.2
				1.9
				1.9
				1.9
				1.9
				0.7
				0.8
				0.9

## Sheet: Figure 6d
Figure 6d
	Data set: Time of chromosome clustering of chromatin foci >30 μm3 (h)
		Control + Nocodazole	Zeocin + Nocodazole
	Chromatin foci:	with kinetochores	with kinetochores	without kinetochores
		1.4	0.3	0.4
		1.3	0.5	0.1
		0.2	1.1	0.4
		0.2	0.9	0.3
		0.3	0.6	0.3
		0.4	1.3	1.1
		1.4	0.3	1.2
		1.3	1.2	1.9
		1.3	1.2	1.6
		1.4	0.9	0.3
		1.2	2	1
		1.3	3.9	1.1
		0.4	0.1	1.2
		0.2	0.8	1.3
		0.4	0.4	1.1
		0.5	0.4	1.1
		0.5	0.2	1.1
		0.5	0.4
		0.4	1.7
		0.3	0.7
		0.3	1.1
		0.3	1.2
		0.4	1.2
		0.3	0.7
		0.3	0.5
		0.3	0.8
		0.3	0.7
		0.4	2
		0.2	1.4
		0.9	0.8
		0.9
		0.9
		0.8
		0.7
		0.8
		0.9
		0.3
		0.9
		1.2
		0.2
		0.2
		0.2
		0.2
		0.3
		0.3
		1.2
		0.3
		0.2
		1.3
		1.5
		1.5
		1.3
		1.2
		0.3
		0.9
		0.7
		1.4
		0.3
		0.3
		0.8
		0.7
		0.3
		1.5
		1.6
		0.3
		1.3
		0.3
		0.3
		0.3
		1.5
		1.5
		1.3
		0.3
		1.7
		0.2
		0.2
		0.8
		1.3
		0.2
		0.2
		1.6
		1.6
		1.6
		1.6
		1.6
		1.6
		1.6
		0.3
		0.3
		0.3
		1.1
		0.3
		0.3
		0.3
		0.3
		1.2
		0.4
		1.4
		1.2
		1.2
		10.8
		1.9
		1.9
		1.8
		1.8
		1.8
		1.9
		1.9
		2
		1.8
		1.7
		1.7
		1.7
		1.6
		1.3
		1.3
		0.8
		0.9
		1.4
		0.7
		0.7
		0.4

## Sheet: Figure 6f
Figure 6f
	Data set 1: Percentage of kinetochores attached to microtubules 15 minutes after NEBD in oocytes treated with DMSO
		Oocyte 1	Oocyte 2	Oocyte 3	Oocyte 4	Oocyte 5	Oocyte 6	Oocyte 7	Oocyte 8	Oocyte 9	Oocyte 10	Oocyte 11	Oocyte 12	Oocyte 13	Oocyte 14	Oocyte 15	Oocyte 16	Oocyte 17	Oocyte 18	Oocyte 19
		34.21	7.89	52.63	16.67	40.54	55.26	29.73	20	20.59	10.53	26.32	50	13.16	5.26	21.62	44.74	21.05	60.53	2.63
	Data set 2: Percentage of kinetochores attached to microtubules 15 minutes after NEBD in oocytes treated with Cytochalasin D
		Oocyte 1	Oocyte 2	Oocyte 3	Oocyte 4	Oocyte 5	Oocyte 6	Oocyte 7	Oocyte 8	Oocyte 9	Oocyte 10	Oocyte 11	Oocyte 12	Oocyte 13	Oocyte 14	Oocyte 15	Oocyte 16	Oocyte 17	Oocyte 18	Oocyte 19
		5.26	0	18.42	7.89	2.63	23.68	0	5.41	16.22	10.53	0	2.63	13.16	5.41	21.62	13.16	0	13.16	0
	Data set 3: Percentage of kinetochores attached to microtubules 30 minutes after NEBD in oocytes treated with DMSO
		Oocyte 1	Oocyte 2	Oocyte 3	Oocyte 4	Oocyte 5	Oocyte 6	Oocyte 7	Oocyte 8	Oocyte 9	Oocyte 10	Oocyte 11	Oocyte 12	Oocyte 13	Oocyte 14	Oocyte 15	Oocyte 16
		71.05	62.16	86.11	52.63	42.11	78.95	89.47	100	52.63	63.16	67.65	29.73	18.42	39.47	71.05	94.74
	Data set 4: Percentage of kinetochores attached to microtubules 30 minutes after NEBD in oocytes treated with Cytochalasin D
		Oocyte 1	Oocyte 2	Oocyte 3	Oocyte 4	Oocyte 5	Oocyte 6	Oocyte 7	Oocyte 8	Oocyte 9	Oocyte 10	Oocyte 11	Oocyte 12	Oocyte 13	Oocyte 14	Oocyte 15	Oocyte 16	Oocyte 17	Oocyte 18
		62.16	47.37	55.56	21.05	94.44	52.63	15.79	89.47	52.63	60.53	34.21	13.16	13.51	97.37	52.63	73.68	28.95	45.95
