# Supplementary material for: Actin-driven chromosome clustering facilitates fast and complete chromosome capture in mammalian oocytes
Source: Nat Cell Biol. 2023 Feb 2;25(3):439–52. doi: 10.1038/s41556-022-01082-9 (PMC10014578; doi:10.1038/s41556-022-01082-9)
Supplement: Source Data Fig. 7 — Statistical source data. [file 41556_2022_1082_MOESM18_ESM.xlsx]

## Sheet: Figure 7b
Figure 7b
	Data set 1: Average chromosome clustering speed 0-30 minutes after NEBD (μm/min) in oocytes expressing SNAP
		Oocyte 1	Oocyte 2	Oocyte 3	Oocyte 4	Oocyte 5	Oocyte 6	Oocyte 7	Oocyte 8	Oocyte 9	Oocyte 10	Oocyte 11	Oocyte 12	Oocyte 13	Oocyte 14	Oocyte 15	Oocyte 16	Oocyte 17	Oocyte 18	Oocyte 19	Oocyte 20	Oocyte 21	Oocyte 22	Oocyte 23	Oocyte 24	Oocyte 25	Oocyte 26	Oocyte 27	Oocyte 28	Oocyte 29	Oocyte 30	Oocyte 31	Oocyte 32	Oocyte 33	Oocyte 34	Oocyte 35	Oocyte 36	Oocyte 37	Oocyte 38	Oocyte 39	Oocyte 40	Oocyte 41	Oocyte 42	Oocyte 43	Oocyte 44	Oocyte 45	Oocyte 46	Oocyte 47	Oocyte 48
		0.376283	0.209693	0.542287	0.392153	0.707577	0.353193	0.38655	0.457117	0.563773	0.623633	0.26658	0.407567	0.43172	0.34348	0.539243	0.206417	0.224343	0.362063	0.2062	0.588647	0.377913	0.320737	0.361467	0.181193	0.449627	0.42774	0.598937	0.44942	0.26304	0.18062	0.215363	0.382587	0.619793	0.59805	0.244967	0.56333	0.243573	0.284793	0.309277	0.55171	0.342063	0.501757	0.4226	0.250067	0.267383	0.45713	0.48143	0.30073
	Data set 2: Average chromosome clustering speed 0-30 minutes after NEBD (μm/min) in oocytes expressing SNAP-FH2
		Oocyte 1	Oocyte 2	Oocyte 3	Oocyte 4	Oocyte 5	Oocyte 6	Oocyte 7	Oocyte 8	Oocyte 9	Oocyte 10	Oocyte 11	Oocyte 12	Oocyte 13	Oocyte 14	Oocyte 15	Oocyte 16	Oocyte 17	Oocyte 18	Oocyte 19	Oocyte 20	Oocyte 21	Oocyte 22	Oocyte 23	Oocyte 24	Oocyte 25	Oocyte 26	Oocyte 27	Oocyte 28	Oocyte 29	Oocyte 30	Oocyte 31	Oocyte 32	Oocyte 33	Oocyte 34	Oocyte 35	Oocyte 36	Oocyte 37	Oocyte 38	Oocyte 39	Oocyte 40	Oocyte 41	Oocyte 42	Oocyte 43	Oocyte 44	Oocyte 45	Oocyte 46	Oocyte 47	Oocyte 48
		0.109023	0.183237	0.199393	0.40875	0.410103	0.442733	0.200443	0.26728	0.231033	0.244527	0.285793	0.212317	0.29188	0.539043	0.40956	0.510667	0.20643	0.19186	0.33956	0.064797	0.295327	0.328943	0.222293	0.194423	0.354127	0.17444	0.324393	0.205633	0.17261	0.24485	0.523317	0.20685	0.39363	0.19498	0.30694	0.353543	0.1133	0.329737	0.20784	0.258913	0.212783	0.30675	0.581367	0.220213	0.263503	0.0574	0.133003	0.065713
[truncated: 5 more columns]

## Sheet: Figure 7d
Figure 7d
	Data set 1: Average chromosome clustering speed 0-30 minutes after NEBD (μm/min) in oocytes expressing SNAP
		Oocyte 1	Oocyte 2	Oocyte 3	Oocyte 4	Oocyte 5	Oocyte 6	Oocyte 7	Oocyte 8	Oocyte 9	Oocyte 10	Oocyte 11	Oocyte 12	Oocyte 13	Oocyte 14	Oocyte 15	Oocyte 16	Oocyte 17	Oocyte 18	Oocyte 19	Oocyte 20	Oocyte 21	Oocyte 22	Oocyte 23	Oocyte 24	Oocyte 25	Oocyte 26	Oocyte 27	Oocyte 28	Oocyte 29	Oocyte 30	Oocyte 31	Oocyte 32	Oocyte 33	Oocyte 34	Oocyte 35	Oocyte 36	Oocyte 37	Oocyte 38	Oocyte 39	Oocyte 40	Oocyte 41	Oocyte 42	Oocyte 43	Oocyte 44	Oocyte 45	Oocyte 46	Oocyte 47	Oocyte 48
		0.362333	0.433043	0.36101	0.491643	0.559033	0.42497	0.17539	0.192487	0.451707	0.490903	0.274543	0.483983	0.315447	0.244067	0.32339	0.52907	0.372313	0.381427	0.29295	0.50395	0.590483	0.200367	0.318637	0.056677	0.27674	0.108627	0.398873	0.242647	0.34247	0.611	0.190667	0.403333	0.253333	0.356667	0.545667	0.424	0.139	0.424333	0.262667	0.237	0.391667	0.497667	0.507	0.58	0.486667	0.671667	0.402333	0.412667
	Data set 2: Average chromosome clustering speed 0-30 minutes after NEBD (μm/min) in oocytes expressing SNAP-KIND
		Oocyte 1	Oocyte 2	Oocyte 3	Oocyte 4	Oocyte 5	Oocyte 6	Oocyte 7	Oocyte 8	Oocyte 9	Oocyte 10	Oocyte 11	Oocyte 12	Oocyte 13	Oocyte 14	Oocyte 15	Oocyte 16	Oocyte 17	Oocyte 18	Oocyte 19	Oocyte 20	Oocyte 21	Oocyte 22	Oocyte 23	Oocyte 24	Oocyte 25	Oocyte 26	Oocyte 27	Oocyte 28	Oocyte 29	Oocyte 30	Oocyte 31	Oocyte 32	Oocyte 33	Oocyte 34	Oocyte 35	Oocyte 36	Oocyte 37	Oocyte 38	Oocyte 39	Oocyte 40	Oocyte 41	Oocyte 42	Oocyte 43	Oocyte 44	Oocyte 45	Oocyte 46	Oocyte 47	Oocyte 48
		0.257263	0.265787	0.316397	0.300007	-0.10419	0.013547	0.17193	0.186193	0.261893	0.453643	0.07557	0.328387	0.219543	0.309333	0.154363	0.566413	0.029153	0.265713	0.36233	0.119293	0.181023	0.268253	0.15611	0.42918	0.131617	0.243547	0.156733	0.342237	0.477613	0.394647	0.206753	0.217013	0.340883	0.415393	0.302333	0.000333	0.132333	0.514667	0.549	0.796333	0.19	0.297667	0.3	0.184667	0.270333	0.301667	0.34	0.567667
[truncated: 9 more columns]

## Sheet: Figure 7f
Figure 7f
	Data set 1: Mean intensity of F-actin around the chromosomes after NEBD in oocytes expressing SNAP (normalized)
	Oocyte 1	Oocyte 2	Oocyte 3	Oocyte 4	Oocyte 5	Oocyte 6	Oocyte 7	Oocyte 8	Oocyte 9	Oocyte 10	Oocyte 11	Oocyte 12	Oocyte 13	Oocyte 14	Oocyte 15	Oocyte 16	Oocyte 17	Oocyte 18	Oocyte 19	Oocyte 20	Oocyte 21	Oocyte 22	Oocyte 23	Oocyte 24	Oocyte 25
	1.05691	1.29939	0.451266	1.40622	1.2043	1.30814	1.21106	0.346761	1.09592	0.620048	2.15	0.94	1.03	0.22	0.52	1.32	1.07	1.28	0.7	0.29	0.94	1.43	1.93	0.8	0.39
	Data set 2: Mean intensity of F-actin around the chromosomes after NEBD in oocytes expressing SNAP-FH2 (normalized)
	Oocyte 1	Oocyte 2	Oocyte 3	Oocyte 4	Oocyte 5	Oocyte 6	Oocyte 7	Oocyte 8	Oocyte 9	Oocyte 10	Oocyte 11	Oocyte 12	Oocyte 13	Oocyte 14	Oocyte 15	Oocyte 16	Oocyte 17	Oocyte 18	Oocyte 19	Oocyte 20	Oocyte 21	Oocyte 22	Oocyte 23	Oocyte 24	Oocyte 25	Oocyte 26	Oocyte 27	Oocyte 28	Oocyte 29	Oocyte 30	Oocyte 31	Oocyte 32	Oocyte 33	Oocyte 34	Oocyte 35	Oocyte 36	Oocyte 37	Oocyte 38	Oocyte 39	Oocyte 40	Oocyte 41	Oocyte 42
	0.386657	0.343104	1.09968	0.714911	0.318058	0.555882	1.00105	0.677897	0.472766	0.243032	0.846235	0.421566	0.595445	0.972682	0.606084	0.62714	0.494597	0.59	0.26	0.28	0.36	0.39	0.22	0.91	0.14	1.43	0.31	0.17	0.47	1.39	0.21	0.4	0.75	0.62	0.45	0.11	0.26	0.55	0.43	0.41	0.78	1.04
