# Supplementary material for: Actin-driven chromosome clustering facilitates fast and complete chromosome capture in mammalian oocytes
Source: Nat Cell Biol. 2023 Feb 2;25(3):439–52. doi: 10.1038/s41556-022-01082-9 (PMC10014578; doi:10.1038/s41556-022-01082-9)
Supplement: Source Data Extended Data Fig./Table 1 — Statistical source data. [file 41556_2022_1082_MOESM19_ESM.xlsx]

## Sheet: Extended Data Figure 1c
Extended Data Figure 1c
	Data set: Timing of different meiosis I stages in porcine oocytes
		Onset of spindle assembly	Growing microtubule aster	Bipolar spindle formation
	Oocyte 1	0.5	2	3.67
	Oocyte 2	0.67	1.83	4.83
	Oocyte 3	0.67	1.83	3.17
	Oocyte 4	0.5	1.83	3.83
	Oocyte 5	0.5	2	3.83
	Oocyte 6	0.67	2.67	5.17
	Oocyte 7	0.5	1.67	4
	Oocyte 8	0.83	1.83	12.17
	Oocyte 9	0.5	1.17	4.33
	Oocyte 10	0.5	1.33	2.83
	Oocyte 11	0.83	1.67	3.83
	Oocyte 12	0.5	1.33	8.5
	Oocyte 13	0.5	2	4.5
	Oocyte 14	0.5	1.17	3.33
	Oocyte 15	0.33	1.17	2.83
	Oocyte 16	1	1.5	3
	Oocyte 17	0.67	1.17	4.5
	Oocyte 18	0.5	1.33	5.17
	Oocyte 19	0.67	1.17	5.5
	Oocyte 20	0.83	2	3.83
	Oocyte 21	0.67	1.67	2.83
	Oocyte 22	0.67	1.33	4.17
	Oocyte 23	0.33	1.83	3.17
	Oocyte 24	0.33	2	4
	Oocyte 25	0.5	1.67	4.33
	Oocyte 26	0.67	2	2.5
	Oocyte 27	1	1.83	4.17
	Oocyte 28	0.5	2	3.67
	Oocyte 29	0.67	1.83	4.67
	Oocyte 30	0.67	1.67	2.5
	Oocyte 31	0.83	1.5	4.67
	Oocyte 32	0.67	1.33	6.5
	Oocyte 33	0.5	1.33	3.17
	Oocyte 34	0.5	1.5	3.17
	Oocyte 35	0.5	1	3.67
	Oocyte 36	0.83	1.67	3.5
