# Supplementary material for: Actin-driven chromosome clustering facilitates fast and complete chromosome capture in mammalian oocytes
Source: Nat Cell Biol. 2023 Feb 2;25(3):439–52. doi: 10.1038/s41556-022-01082-9 (PMC10014578; doi:10.1038/s41556-022-01082-9)
Supplement: Source Data Extended Data Fig./Table 2 — Statistical source data. [file 41556_2022_1082_MOESM20_ESM.xlsx]

## Sheet: Extended Data Figure 2a
Extended Data Figure 2a
	Data set: Chromatin configuration in the intact nucleus of porcine oocytes
		no clustering around nucleolus before NEBD	Partial clustering around nucleolus before NEBD	Complete clustering around nucleolus before NEBD
	% of all analysed oocytes	13.8889	83.3333	2.77778
	n =	36

## Sheet: Extended Data Figure 2c
Extended Data Figure 2c
	Data set: Chromosome clustering after NEBD
		Complete clustering after NEBD	Partial clustering after NEBD	Incomplete clustering after NEBD
	% of all analysed oocytes	55.6	36.1	8.3
	n =	36
