# Supplementary material for: Actin-driven chromosome clustering facilitates fast and complete chromosome capture in mammalian oocytes
Source: Nat Cell Biol. 2023 Feb 2;25(3):439–52. doi: 10.1038/s41556-022-01082-9 (PMC10014578; doi:10.1038/s41556-022-01082-9)
Supplement: Source Data Extended Data Fig./Table 3 — Statistical source data. [file 41556_2022_1082_MOESM21_ESM.xlsx]

## Sheet: Extended Data Figure 3c
Extended Data Figure 3c
	Data set 1: Largest pairwise distance calculated from chromatin signal shortly before NEBD in oocytes treated with DMSO (μm)
	Oocyte 1	37.5624
	Oocyte 2	30.6901
	Oocyte 3	37.2794
	Oocyte 4	24.222
	Oocyte 5	32.8319
	Oocyte 6	36.6383
	Oocyte 7	32.8363
	Oocyte 8	35.0286
	Oocyte 9	35.1954
	Oocyte 10	34.0797
	Oocyte 11	37.4385
	Oocyte 12	34.3024
	Oocyte 13	30.1004
	Oocyte 14	38.487
	Oocyte 15	31.9229
	Oocyte 16	33.4548
	Oocyte 17	36.5457
	Oocyte 18	33.478
	Oocyte 19	35.5303
	Oocyte 20	33.5559
	Oocyte 21	37.4978
	Oocyte 22	31.2456
	Oocyte 23	28.27
	Oocyte 24	32.9081
	Oocyte 25	33.5357
	Oocyte 26	23.5837
	Oocyte 27	27.5993
	Oocyte 28	33.845
	Oocyte 29	33.6145
	Oocyte 30	32.146
	Oocyte 31	32.7486
	Oocyte 32	32.935
	Oocyte 33	30.4728
	Oocyte 34	33.1223
	Data set 2: Largest pairwise distance calculated from chromatin signal shortly before NEBD in oocytes treated with Nocodazole and Cytochalasin D (μm)
	Oocyte 1	33.6918
	Oocyte 2	33.8796
	Oocyte 3	35.3583
	Oocyte 4	32.8733
	Oocyte 5	35.9471
	Oocyte 6	30.1561
	Oocyte 7	33.7986
	Oocyte 8	43.9521
	Oocyte 9	34.6827
	Oocyte 10	37.1402
	Oocyte 11	31.8296
	Oocyte 12	36.504
	Oocyte 13	34.2126
	Oocyte 14	31.887
	Oocyte 15	30.9552
	Oocyte 16	34.4226
	Oocyte 17	37.4933
	Oocyte 18	39.6216
	Oocyte 19	36.7504
	Oocyte 20	37.0845
	Oocyte 21	38.1936
	Oocyte 22	36.7469
	Oocyte 23	32.419
	Oocyte 24	36.7129
	Oocyte 25	43.511
	Oocyte 26	34.1604
	Oocyte 27	37.9975
	Oocyte 28	36.1909
	Oocyte 29	37.0623
	Oocyte 30	32.3456
	Oocyte 31	30.6998
	Oocyte 32	35.9106
	Oocyte 33	36.4236
	Oocyte 34	38.9629
	Oocyte 35	38.2142
	Oocyte 36	34.2375
	Oocyte 37	32.5599
	Oocyte 38	35.9215
	Oocyte 39	28.6658
	Oocyte 40	33.899
	Oocyte 41	35.6023
	Oocyte 42	36.9164
	Data set 3: Largest pairwise distance calculated from chromatin signal shortly before the washout of Nocodazole and Cytochalasin D (μm)
	Oocyte 1	21.2641
	Oocyte 2	21.0699
	Oocyte 3	31.0909
	Oocyte 4	20.3217
	Oocyte 5	32.2014
	Oocyte 6	20.2045
	Oocyte 7	16.1751
	Oocyte 8	30.8162
	Oocyte 9	25.3529
	Oocyte 10	32.3487
	Oocyte 11	18.8944
	Oocyte 12	30.3552
	Oocyte 13	27.008
	Oocyte 14	46.6091
	Oocyte 15	30.5226
	Oocyte 16	27.644
	Oocyte 17	24.6995
	Oocyte 18	24.6994
	Oocyte 19	21.5238
	Oocyte 20	28.7516
	Oocyte 21	22.0379
	Oocyte 22	29.2225
	Oocyte 23	25.5264
	Oocyte 24	24.1564
	Oocyte 25	25.5363
	Oocyte 26	32.4538
	Oocyte 27	37.9975
	Oocyte 28	21.519
	Oocyte 29	22.2757
	Oocyte 30	26.7597
	Oocyte 31	29.8088
	Oocyte 32	24.2727
	Oocyte 33	22.304
	Oocyte 34	34.7337
	Oocyte 35	24.1357
	Oocyte 36	26.1898
	Oocyte 37	26.6817
	Oocyte 38	16.3111
	Oocyte 39	22.053
	Oocyte 40	21.0115
	Oocyte 41	20.2532
	Oocyte 42	29.3285
