# Supplementary material for: Actin-driven chromosome clustering facilitates fast and complete chromosome capture in mammalian oocytes
Source: Nat Cell Biol. 2023 Feb 2;25(3):439–52. doi: 10.1038/s41556-022-01082-9 (PMC10014578; doi:10.1038/s41556-022-01082-9)
Supplement: Source Data Extended Data Fig./Table 4 — Statistical source data. [file 41556_2022_1082_MOESM22_ESM.xlsx]

## Sheet: Extended Data Figure 4d
Extended Data Figure 4d
	Data set 1: Average chromosome clustering speed 0-30 minutes after NEBD in oocytes treated with DMSO (μm/min)
	Oocyte 1	0.377097
	Oocyte 2	0.283647
	Oocyte 3	0.41196
	Oocyte 4	0.247393
	Oocyte 5	0.537273
	Oocyte 6	0.04769
	Oocyte 7	0.30664
	Oocyte 8	0.376353
	Oocyte 9	0.585283
	Oocyte 10	0.225333
	Oocyte 11	0.347667
	Oocyte 12	0.598333
	Oocyte 13	0.388333
	Oocyte 14	0.365667
	Oocyte 15	0.673667
	Oocyte 16	0.492
	Oocyte 17	0.326667
	Oocyte 18	0.408
	Oocyte 19	0.541333
	Oocyte 20	0.330667
	Oocyte 21	0.697667
	Oocyte 22	0.419333
	Oocyte 23	0.196667
	Oocyte 24	0.553333
	Oocyte 25	0.539667
	Oocyte 26	0.423667
	Oocyte 27	0.176667
	Data set 2: Average chromosome clustering speed 0-30 minutes after NEBD in oocytes treated with 1 µm Jasplakinolide (μm/min)
	Oocyte 1	0.20562
	Oocyte 2	0.23995
	Oocyte 3	0.151983
	Oocyte 4	0.40472
	Oocyte 5	0.35417
	Oocyte 6	0.13581
	Oocyte 7	0.409487
	Oocyte 8	0.53918
	Oocyte 9	0.136407
	Oocyte 10	0.45943
	Oocyte 11	0.358667
	Oocyte 12	0.154333
	Oocyte 13	0.130667
	Oocyte 14	0.291667
	Oocyte 15	0.212333
	Oocyte 16	0.153333
	Oocyte 17	0.448333
	Oocyte 18	0.518
	Oocyte 19	0.358333
	Oocyte 20	0.113
	Oocyte 21	0.349
	Oocyte 22	0.084333
	Oocyte 23	0.227667
	Oocyte 24	0.303
	Oocyte 25	0.570333
	Oocyte 26	0.324667
	Oocyte 27	0.302667
	Oocyte 28	0.276667
	Oocyte 29	-0.032
	Oocyte 30	0.143
	Oocyte 31	0.268333
	Oocyte 32	0.243
	Oocyte 33	0.276
	Oocyte 34	0.268667

## Sheet: Extended Data Figure 4f
Extended Data Figure 4f
	Data set: Efficiency of chromosome capture in oocytes treated with DMSO or 1 µM Jasplakinolide
		Chromosome capture complete	Chromosome capture incomplete	n =
	DMSO	100	0	29
	1 µM Jasplakinolide	94.6	5.7	35

## Sheet: Extended Data Figure 4h
Extended Data Figure 4h
	Data set 1: Average chromosome clustering speed 0-30 minutes after NEBD in oocytes treated with DMSO (μm/min)
	Oocyte 1	0.226333
	Oocyte 2	0.376667
	Oocyte 3	0.539667
	Oocyte 4	0.406667
	Oocyte 5	0.258
	Oocyte 6	0.62387
	Oocyte 7	0.260713
	Oocyte 8	0.125617
	Oocyte 9	0.269773
	Oocyte 10	0.482187
	Oocyte 11	0.574387
	Oocyte 12	0.348027
	Oocyte 13	0.115997
	Oocyte 14	0.32463
	Oocyte 15	0.393563
	Oocyte 16	0.096953
	Oocyte 17	0.63262
	Oocyte 18	0.334147
	Oocyte 19	0.417033
	Oocyte 20	0.17984
	Oocyte 21	0.384
	Oocyte 22	0.414253
	Oocyte 23	0.479887
	Data set 2: Average chromosome clustering speed 0-30 minutes after NEBD in oocytes treated with ML-7 (μm/min)
	Oocyte 1	0.447
	Oocyte 2	0.392333
	Oocyte 3	0.554333
	Oocyte 4	0.458667
	Oocyte 5	0.270447
	Oocyte 6	0.426473
	Oocyte 7	0.003693
	Oocyte 8	0.344347
	Oocyte 9	0.634117
	Oocyte 10	0.395417
	Oocyte 11	0.394103
	Oocyte 12	0.197303
	Oocyte 13	0.492247
	Oocyte 14	0.22563
	Oocyte 15	0.343767
	Oocyte 16	0.570523
	Oocyte 17	0.267807
	Oocyte 18	0.207397
	Oocyte 19	0.4593
	Oocyte 20	0.35913
	Oocyte 21	0.473363
	Oocyte 22	0.194513
	Oocyte 23	0.322567
	Oocyte 24	0.518923
