# Supplementary material for: Actin-driven chromosome clustering facilitates fast and complete chromosome capture in mammalian oocytes
Source: Nat Cell Biol. 2023 Feb 2;25(3):439–52. doi: 10.1038/s41556-022-01082-9 (PMC10014578; doi:10.1038/s41556-022-01082-9)
Supplement: Source Data Extended Data Fig./Table 5 — Statistical source data. [file 41556_2022_1082_MOESM23_ESM.xlsx]

## Sheet: Extended Data Figure 5b
Extended Data Figure 5b
	Data set: Percentage of cromatin foci interacting with F-actin
	Oocyte 1	100
	Oocyte 2	71.43
	Oocyte 3	54.55
	Oocyte 4	57.14
	Oocyte 5	100
	Oocyte 6	100
	Oocyte 7	50
	Oocyte 8	60
	Oocyte 9	71.43
	Oocyte 10	100
	Oocyte 11	100
	Oocyte 12	70
	Oocyte 13	100
	Oocyte 14	100
	Oocyte 15	66.67
	Oocyte 16	83.33
	Oocyte 17	75
	Oocyte 18	87.5
	Oocyte 19	100
	Oocyte 20	83.33
	Oocyte 21	100
	Oocyte 22	100
	Oocyte 23	100
	Oocyte 24	100
	Oocyte 25	81.82

## Sheet: Extended Data Figure 5e
Extended Data Figure 5e
	Data set: Percentage of oocytes that undergo anaphase I
	Control:	100
	Zeocin-treated:	100

## Sheet: Extended Data Figure 5g
Extended Data Figure 5g
	Data set 1: Volume of H2B-positive foci in control oocytes (μm³)								Data set 2: Volume of H2B-positive foci in Zeocin-treated oocytes (μm³)
	49.04								85.7199
	29.43								2.60923
	4.99								2.19135
	3.74								0.682755
	54.8								3.78532
	20.1								0.405583
	0.47								4.07454
	21.43								3.52073
	7.68								10.4641
	31.68								1.87241
	36.36								9.11841
	53.32								1.7407
	301.14								42.7797
	69.64								14.1905
	53.92								1.81132
	48.08								30.2421
	28.66								8.2472
	60								2.02234
	41.87								2.92493
	311.01								21.8607
	199.53								8.31901
	76.56								9.21215
	69.71								15.5129
	154.62								0.497847
	47.81								1.39747
	129.12								8.26437
	102.39								1.21289
	80.79								1.09227
	16.86								2.92573
	59.05								18.3481
	17.34								2.96328
	33.9								2.32809
	134.58								1.5921
	96.92								10.0671
	79.69								0.378012
	19.92								18.2429
	45.86								2.29739
	24.58								0.936975
	57.84								102.236
	162.83								0.470886
	14.34								7.60422
	29.79								1.46223
	21.5								3.09904
	32.63								2.03018
	44.3								2.66034
	31.87								3.8347
	24.68								4.226
	33.82								2.4915
	36.02								2.04985
	55.74								5.15125
	51.7								3.64053
	70.03								8.15692
	141.05								6.13484
	24.76								2.9114
	49.53								0.789577
	53.51								1.91017
	74.72								3.65591
	81.08								8.56625
	26.83								3.78295
	17.29								8.25117
	48.52								19.4818
	1.45								1.44095
	66.88								3.82913
	120.98								0.773763
	25.96								2.08435
	50.99								3.26373
	111.71								1.01351
	67.38								14.3771
	53.52								1.66679
	46.06								0.348905
	22.78								4.52057
	10.59								1.5059
	116.24								1.0315
	94.6								0.622345
	22.04								1.4758
	3.62								3.00509
	16.02								4.42252
	23.68								0.661228
	120.9								3.76939
	16.53								0.241281
	66.7								0.544918
	25.16								14.6911
	115.13								2.70453
	51.83								10.1865
	70.19								6.4748
	35.59								5.5575
	34.48								11.6567
	114.52								24.7242
	31.86								0.217929
	29.78								11.2173
	2.8								20.4153
	13.88								2.78467
	62.32								0.852767
	63.6								2.0935
	60.32								5.12209
	83.78								7.46592
	87.91								8.88445
	62.59								4.64208
	73.58								5.50014
	149.76								5.69385
	29.43								3.29174
	285.36								1.81977
	53.89								9.9884
	21.81								4.4443
	36.26								4.14082
	96.75								3.24525
	67.19								4.85277
	28.98								3.46983
	17.43								3.46803
	153.94								1.60977
	9.3								5.4486
	35.12								8.01482
	23.94								7.6639
	71.87								5.07489
	89								1.14658
	49.12								3.88762
	2.51								2.81096
	44.36								17.2065
	18.51								3.92087
	232.01								1.42599
	35								1.48598
	31.92								5.81137
	54.93								1.03178
	21.45								28.8451
	69.19								7.36332
	29.83								21.3389
	37.29								6.56687
	42.82								1.69493
	28.11								9.8221
	20.33								11.5237
	14.18								21.9351
	94.72								3.78562
	68.29								41.9364
	60.25								9.37756
	56.91								9.39201
	47.23								0.477094
	37.38								12.1425
	43.34								2.43162
	53.39								23.1853
	0.78								19.7273
	5.12								9.02931
	6.9								19.1558
	5.23								66.1939
	13.81								2.88751
	16.93								4.11624
	36.75								3.62183
	403.81								1.56781
	73.99								0.380463
	95.17								1.38004
	43.3								2.58112
	41.46								2.29114
	95.42								0.273499
	25.5								1.98351
	54.1								1.93208
	68.33								0.366083
	81.61								1.17849
	553.6								0.559201
	160.8								0.962485
	37.07								3.14734
	48.83								0.271222
	45.1								0.663568
	81.09								1.05319
	46.16								0.848885
	86.33								6.01771
	56.91								5.14631
	49.74								4.09504
	19.25								9.66716
	24.34								2.91647
	23.57								0.232406
	56.11								0.897903
	54.13								2.21511
	93.22								1.46398
	41.22								0.810052
	47.14								0.811293
	11.14								4.61489
	30.49								1.12957
	27.59								7.99301
	73.2								0.968789
	43.67								0.575664
	37.14								3.99109
	39.41								12.4392
	34.54								6.78771
	15.03								3.67252
	955.36								6.37874
	32.28								1.18097
	38.91								4.44574
	42.33								5.82493
	486.16								18.4841
	39.64								2.364
	106.44								0.834411
	31.24								10.7626
	61.7								9.35223
	70.49								38.3696
	122.38								14.4005
	40.82								25.4366
	16.77								0.264148
	27.01								5.54374
	56.98								2.55127
	66.52								12.7454
	36.22								2.84958
	80.85								3.40503
	36.23								48.8519
	16.92								7.25636
	44.14								7.99091
	18.91								6.21885
	8.95								1.80528
	53.22								26.0664
	13.64								1.48568
	24.77								1.36682
	45.1								0.766954
	45.17								5.99843
	124.85								6.14313
	15.57								4.46939
	13.32								1.07869
	60.72								3.53366
	53.88								1.51918
	36.08								1.09294
	37.96								5.28184
	45.08								4.03563
	55.28								4.14612
	28.82								0.58972
	37.99								1.8759
	24.67								20.5815
	49.58								3.82326
	31.92								0.319231
	74.33								1.96038
	76.4								21.1346
	44.73								1.20968
	16.22								4.57513
	34.17								0.689171
	20.46								9.61223
	55.95								2.31703
	23.24								23.003
	78.99								12.5748
	4								0.635715
	26.97								1.61707
	20.48								0.958627
	20.63								2.54416
	51.88								0.917253
	28.57								3.58435
	90.68								0.23406
	53.86								1.36195
	24.6								11.4407
	27.94								1.0021
	39.2								6.82031
	66.46								1.81035
	33.3								10.0334
	8.98								2.22658
	38.03								6.09542
	45.18								14.6984
	28.56								2.13676
	10.02								4.86599
	57.5								10.3
	22.7								2.93
	14.83								5.28
	118.43								2.2721
	41.58								1.62978
	148.24								2.51109
	16.82								3.21177
	21.93								4.72107
	210.59								3.48227
	38								8.42355
	52.96								0.830027
	20.66								8.26377
	52.79								2.05838
	22.56								19.2075
	125.17								3.49851
	134								1.5465
	38.11								6.52224
	75.49								3.18553
	81.06								0.832337
	12.66								3.78949
	40.33								7.69037
	48.62								2.08843
	26.85								36.783
	91.01								1.37959
	129.58								0.195894
	30.06								1.84291
	61.1								14.3736
	69.63								2.376
	26.78								0.383481
	155.05								7.25535
	348.24								4.0613
	120.19								2.35158
									0.808704
									2.42411
									3.87895
									1.54863
									0.187531
									2.31895
									12.6421
									2.9504
									1.42036
									3.50429
									5.14932
									0.428732
									0.447508
									8.56197
									0.496933
									3.37343
									5.29606
									11.3595
									15.2096
									0.294674
									2.01946
									2.30533
									26.3185
									4.8778
									1.25791
									1.8951
									7.73791
									2.2016
									1.10957
									0.761655
									10.1219
									0.282
									5.97
									4.54
									1.42
									6.09
									36.5
									12.2
									3.47
									19.3
									4.63
									0.247842
									2.64821
									2.05354
									11.9669
									7.32076
									4.03975
									3.35133
									3.95054
									0.573145
									1.24673
									1.31399
									0.819341
									3.51398
									0.290066
									0.692222
									6.02516
									0.860697
									0.460327
									1.06135
									43.1554
									0.443909
									4.40162
									4.37496
									11.8697
									0.612436
									0.843994
									84.54
									629
									1053.17
									826.3
									73.53
									241.4
									54.5
									642.84
									482.55
									663.27
									648.24
									449.41
									523.76
									47.08
									579.68
									65.9
									101.48
									57.73
									103.49
									256.73
									94.92
									66.18
									364.47
									898.28
									4.17
									19.74
									8.65
									543.55
									462.08
									406.94
									629.44
									1.67
									75.8
									0.63
									1402.42
									370.22
									43.94
									416.47

## Sheet: Extended Data Figure 5h
Extended Data Figure 5h
	Data set 1: # of H2B-positive foci without hCenpC signal in control oocytes										Data set 2: # of H2B-positive foci without hCenpC signal in zeocin-treated oocytes
	Oocyte 1	0									Oocyte 1	42
	Oocyte 2	0									Oocyte 2	14
	Oocyte 3	0									Oocyte 3	5
	Oocyte 4	0									Oocyte 4	31
	Oocyte 5	0									Oocyte 5	51
	Oocyte 6	0									Oocyte 6	2
	Oocyte 7	0									Oocyte 7	9
	Oocyte 8	0									Oocyte 8	21
	Oocyte 9	0									Oocyte 9	37
	Oocyte 10	0									Oocyte 10	2
	Oocyte 11	0									Oocyte 11	27
	Oocyte 12	0									Oocyte 12	11
	Oocyte 13	0									Oocyte 13	3
	Oocyte 14	0									Oocyte 14	16
	Oocyte 15	0									Oocyte 15	21
	Oocyte 16	0									Oocyte 16	23
	Oocyte 17	0									Oocyte 17	10
	Oocyte 18	0									Oocyte 18	12
	Oocyte 19	0									Oocyte 19	14
	Oocyte 20	0									Oocyte 20	4
