# Supplementary material for: Actin-driven chromosome clustering facilitates fast and complete chromosome capture in mammalian oocytes
Source: Nat Cell Biol. 2023 Feb 2;25(3):439–52. doi: 10.1038/s41556-022-01082-9 (PMC10014578; doi:10.1038/s41556-022-01082-9)
Supplement: Source Data Extended Data Fig./Table 6 — Statistical source data. [file 41556_2022_1082_MOESM24_ESM.xlsx]

## Sheet: Extended Data Figure 6c
Extended Data Figure 6c
	Data set: Kinetochore interactions per oocyte (%)
		Microtubule	Actin	Microtubule +actin	None
	Oocyte 1	32.43	13.51	8.11	62.16
	Oocyte 2	7.89	21.05	0	26.32
	Oocyte 3	21.05	10.53	0	71.05
	Oocyte 4	13.16	21.05	5.26	68.42
	Oocyte 5	0	13.16	0	71.05
	Oocyte 6	0	13.16	0	86.84
	Oocyte 7	7.89	21.05	2.63	86.84
	Oocyte 8	36.84	23.68	13.16	73.68
	Oocyte 9	5.26	31.58	5.26	52.63
	Oocyte 10	47.37	47.37	21.05	68.42

## Sheet: Extended Data Figure 6d
Extended Data Figure 6d
	Data set: Expected % of kinetochores co-associated with actin + microtubules based on the observed number of kinetochores that interacted with actin and were attached to microtubules
		Expected distribution of actin+microtubule interactions
	Oocyte 1	4.38129
	Oocyte 2	1.66084
	Oocyte 3	2.21657
	Oocyte 4	2.77018
	Oocyte 5	0
	Oocyte 6	0
	Oocyte 7	1.66084
	Oocyte 8	8.72371
	Oocyte 9	1.66111
	Oocyte 10	22.4392
