# Supplementary material for: Actin-driven chromosome clustering facilitates fast and complete chromosome capture in mammalian oocytes
Source: Nat Cell Biol. 2023 Feb 2;25(3):439–52. doi: 10.1038/s41556-022-01082-9 (PMC10014578; doi:10.1038/s41556-022-01082-9)
Supplement: Source Data Extended Data Fig./Table 7 — Statistical source data. [file 41556_2022_1082_MOESM25_ESM.xlsx]

## Sheet: Extended Data Figure 7b
Extended Data Figure 7b
	Data set 1: Average chromosome clustering speed 0-30 minutes after NEBD in oocytes treated with DMSO (μm/min)
	Oocyte 1	0.51609
	Oocyte 2	0.371183
	Oocyte 3	0.432723
	Oocyte 4	0.512993
	Oocyte 5	0.367867
	Oocyte 6	0.510747
	Oocyte 7	0.357267
	Oocyte 8	0.468023
	Oocyte 9	0.497333
	Oocyte 10	0.325143
	Oocyte 11	0.550513
	Oocyte 12	0.500427
	Oocyte 13	0.414307
	Oocyte 14	0.283233
	Oocyte 15	0.435903
	Oocyte 16	0.429323
	Oocyte 17	0.287273
	Oocyte 18	0.181047
	Oocyte 19	0.396643
	Oocyte 20	0.30758
	Oocyte 21	0.46172
	Oocyte 22	0.491473
	Oocyte 23	0.374527
	Oocyte 24	0.420017
	Oocyte 25	0.206233
	Oocyte 26	0.54082
	Oocyte 27	-0.00941
	Data set 2: Average chromosome clustering speed 0-30 minutes after NEBD in oocytes treated with CK-666 (μm/min)
	Oocyte 1	0.33282
	Oocyte 2	0.46301
	Oocyte 3	0.528573
	Oocyte 4	0.246623
	Oocyte 5	0.349193
	Oocyte 6	0.362857
	Oocyte 7	0.469387
	Oocyte 8	0.522897
	Oocyte 9	0.335617
	Oocyte 10	0.330313
	Oocyte 11	0.383523
	Oocyte 12	0.518987
	Oocyte 13	0.170073
	Oocyte 14	0.317137
	Oocyte 15	0.563757
	Oocyte 16	0.32136
	Oocyte 17	0.48602
	Oocyte 18	0.203237
	Oocyte 19	0.417873
	Oocyte 20	0.374697
	Oocyte 21	0.519947
	Oocyte 22	0.571097
	Oocyte 23	0.353027
	Oocyte 24	0.355907
	Oocyte 25	0.44363
	Oocyte 26	0.099317
	Oocyte 27	0.17507
	Oocyte 28	0.63
	Oocyte 29	0.476633
	Oocyte 30	0.31679
	Oocyte 31	0.68348

## Sheet: Extended Data Figure 7d
Extended Data Figure 7d
	Data set: Porcine oocytes with or without successful polar body extrussion after anaphase (%)
	Treatment	Anaphase with polar body extrussion	Anaphase without polar body extrussion	n =
	BSA	87.5	12.5	32
	Toxin B	0	96	25

## Sheet: Extended Data Figure 7f
Extended Data Figure 7f
	Data set 1: Average chromosome clustering speed 0-30 minutes after NEBD in oocytes injected with BSA (μm/min)
	Oocyte 1	0.319253
	Oocyte 2	0.471883
	Oocyte 3	0.2806
	Oocyte 4	0.309873
	Oocyte 5	0.464307
	Oocyte 6	0.201583
	Oocyte 7	0.65291
	Oocyte 8	0.599117
	Oocyte 9	0.407913
	Oocyte 10	0.34855
	Oocyte 11	0.482587
	Oocyte 12	0.439263
	Oocyte 13	0.25849
	Oocyte 14	0.53006
	Oocyte 15	0.393913
	Oocyte 16	0.334637
	Oocyte 17	0.491907
	Oocyte 18	0.41548
	Oocyte 19	0.203887
	Oocyte 20	0.443137
	Oocyte 21	0.32388
	Oocyte 22	0.58681
	Oocyte 23	0.404817
	Oocyte 24	0.521667
	Oocyte 25	0.393543
	Oocyte 26	0.33961
	Oocyte 27	0.29796
	Oocyte 28	0.19695
	Oocyte 29	0.269797
	Oocyte 30	0.45571
	Oocyte 31	0.147763
	Data set 1: Average chromosome clustering speed 0-30 minutes after NEBD in oocytes injected with Toxin B (μm/min)
	Oocyte 1	0.454047
	Oocyte 2	0.474457
	Oocyte 3	0.538023
	Oocyte 4	0.645063
	Oocyte 5	0.55417
	Oocyte 6	0.56738
	Oocyte 7	0.559883
	Oocyte 8	0.432553
	Oocyte 9	0.47306
	Oocyte 10	0.50981
	Oocyte 11	0.401613
	Oocyte 12	0.467463
	Oocyte 13	0.374957
	Oocyte 14	0.507987
	Oocyte 15	0.52144
	Oocyte 16	0.266797
	Oocyte 17	0.27533
	Oocyte 18	0.472823
	Oocyte 19	0.627557
	Oocyte 20	0.523737
	Oocyte 21	0.542267
	Oocyte 22	0.540767
	Oocyte 23	0.21682
	Oocyte 24	0.582057
	Oocyte 25	0.455863
	Oocyte 26	0.661317

## Sheet: Extended Data Figure 7h
Extended Data Figure 7h
	Data set: Porcine oocytes with or without successful polar body extrussion after anaphase (%)
	Treatment	Anaphase with polar body extrussion	Anaphase without polar body extrussion	n=
	BSA	100	0	17
	C3	0	100	18

## Sheet: Extended Data Figure 7j
Extended Data Figure 7j
	Data set 1: Average chromosome clustering speed 0-30 minutes after NEBD in oocytes injected with BSA (μm/min)
	Oocyte 1	0.704163
	Oocyte 2	0.377893
	Oocyte 3	0.570633
	Oocyte 4	0.21163
	Oocyte 5	0.47573
	Oocyte 6	0.364873
	Oocyte 7	0.551033
	Oocyte 8	0.36286
	Oocyte 9	0.755233
	Oocyte 10	0.60376
	Oocyte 11	0.5147
	Oocyte 12	0.512843
	Oocyte 13	0.540993
	Oocyte 14	0.39939
	Oocyte 15	0.43405
	Oocyte 16	0.423343
	Oocyte 17	0.545603
	Data set 1: Average chromosome clustering speed 0-30 minutes after NEBD in oocytes injected with C3 (μm/min)
	Oocyte 1	0.654513
	Oocyte 2	0.639943
	Oocyte 3	0.615393
	Oocyte 4	0.442893
	Oocyte 5	0.332377
	Oocyte 6	0.414793
	Oocyte 7	0.429773
	Oocyte 8	0.368237
	Oocyte 9	0.276597
	Oocyte 10	0.435773
	Oocyte 11	0.67303
	Oocyte 12	0.379273
	Oocyte 13	0.488627
	Oocyte 14	0.44525
	Oocyte 15	0.419913
	Oocyte 16	0.37469
	Oocyte 17	0.536587
	Oocyte 18	0.61924
