# Supplementary material for: Actin-driven chromosome clustering facilitates fast and complete chromosome capture in mammalian oocytes
Source: Nat Cell Biol. 2023 Feb 2;25(3):439–52. doi: 10.1038/s41556-022-01082-9 (PMC10014578; doi:10.1038/s41556-022-01082-9)
Supplement: Source Data Extended Data Fig./Table 8 — Statistical source data. [file 41556_2022_1082_MOESM26_ESM.xlsx]

## Sheet: Extended Data Figure 8b
Extended Data Figure 8b
	Data set: Mean distance of Fmn2 spots from actin filaments (μm)
		Control	Fmn2 channel mirrored
	Oocyte 1	0.397445	0.525847
	Oocyte 2	0.347177	0.433663
	Oocyte 3	0.405413	0.475534
	Oocyte 4	0.276574	0.293061
	Oocyte 5	0.249417	0.281676
	Oocyte 6	0.336764	0.427074
	Oocyte 7	0.383826	0.48526
	Oocyte 8	0.471841	0.516898
	Oocyte 9	0.365069	0.44541
	Oocyte 10	0.291256	0.719411
	Oocyte 11	0.339541	0.376817
	Oocyte 12	0.299486	0.374798
	Oocyte 13	0.324445	0.381101
	Oocyte 14	0.259464	0.337057
	Oocyte 15	0.262481	0.3334
	Oocyte 16	0.375499	0.368296
	Oocyte 17	0.341953	0.52185
	Oocyte 18	0.236091	0.358281
	Oocyte 19	0.361957	0.595907
	Oocyte 20	0.456457	0.591692
	Oocyte 21	0.376086	0.563777
	Oocyte 22	0.291072	0.360019
	Oocyte 23	0.262833	0.273344
	Oocyte 24	0.248779	0.319435

## Sheet: Extended Data Figure 8e
Extended Data Figure 8e
	Data set: Porcine oocytes with or without successful polar body extrussion after anaphase (%)
	Treatment	Anaphase with polar body extrussion	Anaphase without polar body extrussion	n=
	SNAP	92.6	7.4	54
	SNAP-FH2	63	37	54
